# Supplementary material for: Sex Differences in Cochlear Transcriptomes in Horseshoe Bats
Source: Animals (Basel). 2024 Apr 14;14(8):1177. doi: 10.3390/ani14081177 (PMC11047584; doi:10.3390/ani14081177)
Supplement: Supplementary file 1 [file animals-14-01177-s001.zip]

Archive with 17 entries (17 files):
- Figure S1.pdf
- Figure S2.jpg
- Figure S3.pdf
- Figure S4.pdf
- Figure S5.pdf
- Figure S6.jpg
- Figure S7.pdf
- Table S1.xlsx
- Table S10.xlsx
- Table S2.xlsx
- Table S3.xlsx
- Table S4.xlsx
- Table S5.xlsx
- Table S6.xlsx
- Table S7.xlsx
- Table S8.xlsx
- Table S9.xlsx
