# Supplementary material for: Sex Differences in Cochlear Transcriptomes in Horseshoe Bats
Source: Animals (Basel). 2024 Apr 14;14(8):1177. doi: 10.3390/ani14081177 (PMC11047584; doi:10.3390/ani14081177)
Supplement: Supplementary file 1 [file animals-14-01177-s001.zip › Table S1.xlsx]

## Sheet: Sheet1
Sample ID	Species	Sex	Echolocation pulse frequency (kHz)	Sampling locality	Bioproject accession no. in the NCBI
Rsi_01	R. sinicus	Male	83.5	Jiangsu, China	PRJNA763734
Rsi_04			84.2
Rsi_06			82.8
Rsi_11			83.8
Rsi_02		Female	86.9
Rsi_03			87.4
Rsi_09			86.6
Rsi_10			86.6
Raha_51	R. affinis hainanus	Male	71.6	Hainan, China	This study
Raha_06			71.4
Raha_07			71.3
Raha_08			71.3
Raha_54		Female	71.6
Raha_57			71.1
Raha_04			71.4
Raha_17			71.8
Rahi_12	R. affinis himalayanus	Male	87.5	Anhui, China	PRJNA764560
Rahi_13			87.4
Rahi_35			87.4
Rahi_36			87.6
Rahi_14		Female	87.5		This study
Rahi_15			87.7
Rahi_16			87.7
Rahi_19			86.4
Rpu_01	R. pusillus	Female	106.8	Anhui, China	This study
Rpu_05			105.9
Rpu_34			107.9
Rpu_02		Male	108.6
Rpu_41			109.3
Rpu_42			108.1
Rpu_43			107.7
