# Supplementary material for: Sex Differences in Cochlear Transcriptomes in Horseshoe Bats
Source: Animals (Basel). 2024 Apr 14;14(8):1177. doi: 10.3390/ani14081177 (PMC11047584; doi:10.3390/ani14081177)
Supplement: Supplementary file 1 [file animals-14-01177-s001.zip › Table S10.xlsx]

## Sheet: Raha
Only DEGs	Only ASGs
DDX3Y	PHB2
SFRP4
NRIP2
HLA-DRB1
COL3A1
COL14A1
TLE2
MFAP4
MEGF6
C3
PYGL
TYROBP
SERPINB10
GPX2
DDX3X
ETNPPL
AJM1
SCNN1A
SCIN
NFKBIA
S100B
LRP2
ITGA10
CA9
NPL
SGK1
BPI
CEACAM16
UBE2T
CITED4
TULP1
HIF3A
DMP1
HK3
ATP6V0D2
EPCAM
CEBPE
MGAM
CCDC183
CFB
HDC
TTR
GH1

## Sheet: Rahi
Only DEGs	Only ASGs	Overlapped
OLFM4	MAP3K15	MMP9
CXCR1	RASGRP4	RAC2
ACP3	POP1	HK3
SDR9C7	SH3PXD2B	LCN2
SLCO4C1	ARHGEF18	ABCA13
NMRK2	PTPN14	MPO
IGLC1	RAB5B	PLCB2
IGLC1_11	TOPBP1	NBEAL2
RXFP2	LRP2	CCDC88B
IGLC1_3	NAPSA
CYTL1	ZMIZ2
IGLC1_10	LGALS8
CYBB	ZFAT
MMP8	LCP2
EPX	RPL10A
TMEM71	ATP1A3
NAIP	SERPINB10
CALR3	HSPG2
S100A9	MARCHF6
IGLC1_5	TNNC2
GPR84	SELENOW
MGAM	MGA
S100A12	WDR46
S100A8	YPEL3
IGLC1_9	PLRG1
ALOX15	FBRS
CR1	NKTR
TNFAIP6	LDHD
IL1RN	SHF
PIK3AP1	TMEM150A
ABCC12	NPNT
CCR1	ATP2A1
ADGRG3	EPS8
IGLC6	RPL35
LTF	LPIN2
IL2RG	ZC3H18
FFAR2	SKIV2L
FGR	RBM33
PADI4	PSMC3
NTRK1	CHD9
DUSP13	PPP4C
MYB	TRMT44
CD52	SRCIN1
SERPINA1	RAD23B
MYOM3	PHF2
HP	SLC4A4
KLK6	SDHC
SRGN	LANCL2
SPNS3	SYNJ1
CSF3R	HADH
CNPY1	ZNF335
PTGER2	BRSK1
LYZ	STX1B
NCF2	A2M
CAMP	UTRN
DOK2	CELSR2
FYB1	CEACAM16
VNN2	AKT1S1
SAMD9	GNB2
NCF4	RPS3
TBC1D10C	QRICH1
ALOX5	SLC12A6
CENPF	U2AF2
E2F8	NPLOC4
ADAM8	RELN
LTB4R	MROH1
NLRP12	EXOSC7
CYP4F2	ANAPC1
XIRP1	B4GALNT4
CHIT1	ZNF570
PCK1	TACC2
CRABP1	NUP93
GPSM3	OPLAH
FBP1	ABLIM2
PTAFR	MTREX
GMIP	RUNDC3B
IRAG2	EXOC5
ARHGDIB	MYO1G
MYBPC1	MYH4
PLPP5	KIF9
CCNB2	ITGA6
CASQ1	SLC13A5
NCF1	XRN1
ARHGAP30	ATP13A5
S1PR4	ITSN1
SELL	LDLRAD4
CEBPE	PIM2
MYLK2	PKD1L3
ALOX5AP	DNHD1
TOP2A	TLL2
CLCN1
CASP1
DOCK2
CFD
NIBAN3
ANXA1_2
ARHGAP25
PTPN7
ITGAL
MYOT
HCLS1
MB
ESPL1
NUSAP1
TYROBP
PIK3R5
WDFY4
LCP1
COX6A2
ITGB2
GPR65
SPI1
BIN2
TMEM150B
CCNB1
HMGB2_3
PLCH2
HCK
PLAC8
ITGA2B
MGST2
KNTC1
CXCR4
POC1A
KIF20B
ARHGEF39
CENPE
TCAP
CCDC88C
DCLRE1C
ADPRH
NEB
RASAL3
GIMAP8
GMFG
ACAP1
PLP2
RCSD1
AMY2A
RGS19
NCKAP1L
SPAG8
CD37
MYO1F
ATP8B4
C1QL1
ASB2
HSPB7
DES
KIF11
ACSL5
PTPN6
LIMD2
CELF5
SNCG
FABP5
SLC16A3
ARHGAP4
SEMA4A
BTK
KLHDC7A
LAPTM5
LHX1
SERPINB1
PLEKHH2
DISP3
LTB
PLK4
LGALS3
ARHGAP45
CMYA5
RYR1
S100A4
ZFP36
ARHGAP9
ADAMTSL4
BARHL2
CARNS1
CD44
ITGA4
DOK3
GHDC
UBE2C
CATIP
GRM4
HMGN2
FLI1
MAPK13
CDH15
CORO1A
PGD
SLC6A7
COL5A3
TRANK1
BPI
HPCA
TAB3
COL7A1
LBR
ARPC1B
SLC26A2
VASP
ENGASE
RNF112
WAS
LYN
PAX6
SEPTIN1
JARID2
PPFIA4
HELZ2
UCMA
COTL1
VCAM1
MFNG
CAPG
GABRD
GRK6
ALDH3B1
RASGRP2
S100A11
DISP2
SIPA1
CPAMD8
FBN1
MYH9
ELF1
KCNH3
MICAL1
LYST
UCP2
IGFBP4
IL17RA
ABCA6
PFN1
GYS1
CCDC61
PRR13
STAT6
GRIN2C
LENG8
ACTN1
MT2B
PLXNB3
PYGL
RPS29
PPFIBP2
RPS4X_2
MTSS1
DUSP8
KCNH2
ZBTB7B
MARK3
SLC38A2
NRCAM
DNER
ZIC2
ITGB5
FBXL16
WSCD2
TSPAN13
NR1D2
DDX3X
REPIN1
RGCC
LARGE1
ZBED6CL
CHST2
BCAR1
DACT1
ZFX
NR2F1
ZIC5
BSPRY
LRRN3
MYPOP
EBF4
ROBO2
ZNF771
FAM222A
TNFRSF12A
MASP1
ADRA2C
PIP5K1A
HUNK
GABRA3
GRIN3B
LOX
PRSS16
PENK
NKX6-3
GLP2R

## Sheet: Rpu
Only DEGs	Only ASGs
AVP	SLC7A2
CHRNA6	NFASC
LYVE1	BAZ1A
DLK1	MKNK1
LAMP5	EIF4B
PRSS53	THRAP3
NQO2	DHPS
VWC2	EFR3B
TNNT2	ANXA6
NDST3	ARID4A
ECHDC2	MFF
SAMD11	TAP2
ARC	VCAN
C1QC	TNPO3
VCAM1	AOPEP
DUSP1
CD74
DDIT4
PTGDS
TUBB2B
LRP2
LTF
MPO
ESRRB
S100A12
LCN2
CRTAC1
ARHGEF5
TCHP
CYB561
CHRNA7
MEPE
ACAN
TNFRSF14
ALB
AGTR1
SLC10A4
HTR3A
CHRNA3
GCGR
HMCN2
TLX2
SLC18A1
PHOX2A
SLC6A2
GAL

## Sheet: Rsi
Only DEGs	Only ASGs	Overlapped
KDM5D	CDH23	CD8A
DDX3X	CIITA	RIN3
POU1F1	GAS2	TPM2
SPIB	TRUB2	FUS
AOC1	ATP6V1H	ZNF783
CEACAM20	CCNT2	ACO1
KCNA7	HNRNPA1	TMCC2
PIGR	NT5C3A	TMEM18
VNN3	JAML	MKI67
SCN4A	JKAMP
KCNH8	SLC11A2
OTX1	STRN3
PKD2L1	COCH
PPP1R3A	SUGP2
NR4A1	IPO5
IP6K3	DDHD1
MYOM2	NATD1
ACTN2	ZIC2
LTF	UBC
CCND2	ARFGEF2
ASB2	RPL7A
DRD2	DHX36
LDB3	TMEM184C
PERM1	DNAJA3
TBX15	PFKL
RCSD1	ADAM17
CAMK2A	ACIN1
MPPED2	GATB
FHL3	PDZRN4
ENO3	TXNRD3
SRL	NADK
SLC14A1	NMT2
ATP2C2	CBX3
PHF24	DDX42
BASP1	SCAMP1
NGFR	PRKAG2
NPAS2	HNRNPUL2
NCAM2	DNAJC17
CLIC5	ATP11B
MYO18B	SARNP
ADGRL3	SMAP1
KCNE4	PTPRM
RHOBTB1	ZC3H4
CACNA1E	HMX3
TMEM233	ZNF512B
FBXL7	RAP1GDS1
THRB	QKI
IGF2BP2	SLC24A4
P2RY2	ARID1A
NFIA	POLR3F
JCAD	SNRNP70
DUSP6	RUSC2
ADGRB2	NSMAF
USP13	TOM1
CHST12	CPED1
MAP3K20	LZIC
ANOS1	ZBED6
SNRPC	HYAL1
SAMD4A	SNX14
VWA3A	KIF3A
MAML3	PPID
ZFP36	POL
ASTN1	PIK3R1
MYO16	SPACA6
TPP1	TUBA1A
KCNIP1	ALDH6A1
ZFHX4	TERF1
CNTN4	KIF2A
GIPC3	CTDNEP1
MYO5B	SLC4A2
SLC6A1	COMMD5
HIPK2	TMEM200C
IRS1	EIF4A1
IKZF1	NSUN5
VASH1	VPS8
RAB3C	PDGFA
CARD6	TGFB1I1
HCAR1	ZC3H7B
FITM2	DUS2
ARHGAP32	ANGPTL4
PTN	DMTF1
CDC42EP2	MTIF2
ZNF574	NANS
HMBOX1	UBALD2
LRP2	VTI1B
DMPK	TBCD
PDLIM5	NUB1
TNRC6B	ATP2B1
TUBA8	TRMT13
LPIN1	TRIM37
LSM12	SMIM19
RFLNB	STOX1
ITGB4	ZYG11B
FOSL2	ADAP2
FXYD6	EXOSC3
MOXD1	SMG6
FAM102A	SFPQ
SYT1	MLH1
MTSS1	TNPO2
BHLHB9	WBP2
RNASEK	KIF11
PLXDC2	TCP1
TAB2	AP4B1
FAXDC2	PLEKHA2
TBXA2R	TOR1AIP1
CES1	CLGN
CDK5R2	COL4A3
TSHZ2	TANC2
SDK1	FEZ2
ZBTB38	ADCY3
TRPM3	DUSP1
TECR	PRODH
GAS2L3	SAT1
WNK1	ACAD11
R3HDM1	HNRNPA3
NRXN1	NPHP1
PGM1	STEAP3
MAD1L1	VWA7
ADGRL4	C19ORF44
FRMD3	TP53
KIAA1549L	KLF9
E2F5	SLC5A2
YIPF2	EARS2
TMEM38A	MYL9
SLAIN2	GTF3A
SYNGR2	PIEZO1
ZNF423	CLN3
SYNGR3	EPHX1
PPP1R10	TTC31
IQGAP2	ZNRF1
KCNJ2	STUB1
FZD3	P2RX4
SLC1A2	FAM241A
ABCC8	USP34
INAFM2	LETM2
SFMBT1	PAXX
PSMB4	P2RX7
RPL27	PSMD5
TMSB10	ZNF513
SELENOF	C22ORF23
HEBP1	SLC24A5
DNASE2	AHNAK
RPL35A	TJP3
RASSF2	TATDN1
GNPNAT1	NCAPG
SLC1A5	COX11
NAGK	PSMF1
PLK5	GNPDA1
TSPO	RASSF7
ATP6V1D	SMARCD3
HPRT1	THOC6
HINT1	PRR15
NTAN1	POLG2
HEMK1	BCL2
MEDAG	GMPR2
INO80C	FBXW11
CDC23	NFKBIA
LURAP1	NPAT
ACOT4	RELL2
HPS5	KDM5B
FAM92A	PIGQ
RAD54L	GSK3B
DECR1	TMEM41A
MICOS10	DGKH
SLC5A6	ALDOA
ZFX	C16ORF96
FIGNL1	PIP5K1A
SYT12	BACE1
MAPK11	DES
UHRF2	RELCH
RPL34	APBB1
PTMS	TMEM17
ALDH3A2	ERGIC2
SAMD11	ARMC10
TMEM160	NCAPH2
TMEM178A	DLD
NDUFS4	VPS35
TRMT61A	ODAD2
DIRAS2	NEFM
YPEL5	SRRM2
CCDC107	ZDHHC3
BEX4	ADCK5
NDUFC2	USP1
APBB3	KCNB1
GLMN	MYH11
SMIM20	ME2
POLB	LGALS8
HPF1	ANKRD10
COX6B1	DYNC2I1
ITGBL1	MPHOSPH8
VRK3	NFIX
RPL39	ZNF184
TAMM41	RHOT1
RPS12	AARSD1
TBCA	CDC42BPB
UROD	DNAJA4
COX7B	CLNS1A
HYPK	POLR2B
NDUFB4	FAM136A
SNX4	FBXO25
METAP1D	ABHD18
VBP1	TNS2
ADIPOQ	GRINA
PSMA2	ASH1L
UTP18	MYH7B
NEMP1	TNNI2
CORO6	NFE2L2
NFATC4	LUC7L2
RWDD3
MOCS3
SYT6
RPS8
CDKN2C
BTF3
IFITM3
SSR4
PLEKHJ1
RPL32
BDH2
NDUFA2
GABARAPL2
COX6C
PSMG3
RPS27
MFSD4A
DMAC1
SLC2A10
SEC61B
KDM6A
ESD
RBP1
SLIRP
SLC9B2
TMEM14C
SNRPA1
MRPL33
ATP5MG
UNC50
MAIP1
RPL31
ZRSR2
CPXM2
MT3
MPHOSPH6
TAGLN
PRR34
TXNRD2
GCSH
GFAP
PET100
LSM3
CPOX
ELN
COL25A1
PSD4
ITPA
CREG1
CDKN2B
RPL37A
TENT5C
HAPLN2
NDUFA3
ZNF181
COL16A1
COL5A1
BLVRB
NT5M
HMBS
ACTA2
TCIRG1
HEMGN
TSPAN33
ABCD4
COL13A1
NDUFA1
HES6
PAQR5
FMO2
COL5A3
SOX18
CENPT
GSTO1
MGP
TRIM58
RPS29
MTG1
MRPS14
COPS9
YBX2
RTL8A
MAGOHB
PI4K2B
ZNF14
SWSAP1
MGARP
TOMM7
PRRT4
NPR1
PTX3
NME7
MCM6
SLC43A1
SAMD9L
IFI27
ATP5ME
L2HGDH
ZPBP
EPOR
D2HGDH
MEGF6
PLIN1
ADIRF
GLRX2
RPS21
RFESD
SFXN2
NECAB2
CNDP1
RPS27A
TACC3
SNRPD2
RPS23
SLC40A1
CENPF
LGALS9
RHAG
MCM8
HMGB2
NUF2
TAL1
CIRBP
PIF1
RNF187
SLC25A37
SMIM18
CCNF
ATP5MD
RPL22L1
GFI1B
ENV
SLC6A2
KIF18B
MDFI
ESPL1
MFSD2B
TMEM238
SLC47A1
OTOS
KNL1
ALOX15
ADGRE1
RPS28
SLC2A11
FNDC10
APOBEC3CA
ARHGEF39
PCBD2
FOXM1
SPTA1
C17ORF99
DDX60
RSAD2
MYBL2
YPEL4
DEPDC1
SLC30A10
ERMAP
MYL6
EPB42
RNF207
NKX6-2
GATA1
BIRC5
SLC4A1
CCNB2
GYPA
RRM2
BUB1B
CDSN
CD52
KIF14
COL1A1
SLC26A4
INSRR
CDKN3
TRIM10
IL17D
AHSP
TROAP
KEL
TSPO2
MATN3
ASPN
NRN1L
EEF1AS
SAG
