# Supplementary material for: Sex Differences in Cochlear Transcriptomes in Horseshoe Bats
Source: Animals (Basel). 2024 Apr 14;14(8):1177. doi: 10.3390/ani14081177 (PMC11047584; doi:10.3390/ani14081177)
Supplement: Supplementary file 1 [file animals-14-01177-s001.zip › Table S2.xlsx]

## Sheet: Sheet1
Species	Sample ID	Clean paired reads number	Overall alignment rate
Rhinolophus affinis hainanus	Raha_51	60361338	0.8969
	Raha_54	49769408	0.9133
	Raha_57	70546850	0.9138
	Raha_04	53215610	0.9473
	Raha_06	57600186	0.9508
	Raha_07	51597198	0.9516
	Raha_08	49737938	0.9518
	Raha_17	50532478	0.9487
Rhinolophus affinis himalayanus	Rahi_14	55973296	0.9523
	Rahi_15	47772044	0.9527
	Rahi_16	38910840	0.9521
	Rahi_19	45211374	0.9437
	Rahi_12	36964548	0.9691
	Rahi_13	39878856	0.976
	Rahi_35	38230134	0.9725
	Rahi_36	42243836	0.9671
Rhinolophus pusillus	Rpu_01	43131202	0.8321
	Rpu_02	39096280	0.8232
	Rpu_05	50297648	0.8173
	Rpu_34	45395860	0.8111
	Rpu_41	42521772	0.8269
	Rpu_42	46216452	0.8289
	Rpu_43	41898934	0.8391
Rhinolophus sinicus	Rsi_01	33586508	0.9759
	Rsi_02	41910072	0.9761
	Rsi_03	35547498	0.9769
	Rsi_04	50612990	0.9833
	Rsi_06	49383416	0.9845
	Rsi_09	36170290	0.9768
	Rsi_10	36191944	0.9754
	Rsi_11	49893264	0.975
