# Supplementary material for: Sex Differences in Cochlear Transcriptomes in Horseshoe Bats
Source: Animals (Basel). 2024 Apr 14;14(8):1177. doi: 10.3390/ani14081177 (PMC11047584; doi:10.3390/ani14081177)
Supplement: Supplementary file 1 [file animals-14-01177-s001.zip › Table S3.xlsx]

## Sheet: Sheet1
Taxon	High-quality genome	Reference
R. affinis himalayanus	R. affinis himalayanus	Accession number in NCBI database: JAUKPG000000000
R. affinis hainanus	R. affinis himalayanus	Accession number in NCBI database: JAUKPG000000000
R. sinicus	R. sinicus	[43]
R. pusillus	R. rex	Figshare database (https://doi.org/10.6084/m9.figshare.23949336).
