# Supplementary material for: Sex Differences in Cochlear Transcriptomes in Horseshoe Bats
Source: Animals (Basel). 2024 Apr 14;14(8):1177. doi: 10.3390/ani14081177 (PMC11047584; doi:10.3390/ani14081177)
Supplement: Supplementary file 1 [file animals-14-01177-s001.zip › Table S4.xlsx]

## Sheet: Rsi
Gene name	sampleA	sampleB	baseMeanA	baseMeanB	baseMean	log2FoldChange	padj	Significant	Hearing gene list
KDM5D	Male	Female	2632.5	1.79494	1317.15	10.5685	1.06e-25	Male_biased	ASPN
DDX3Y	Male	Female	3271.23	3.05001	1637.14	10.3765	3.93e-21	Male_biased	BLVRB
POU1F1	Male	Female	123.129	1.9122	62.5207	3.50843	0.00243438	Male_biased	CLIC5
SPIB	Male	Female	78.6689	16.0046	47.3367	1.79379	0.0461283	Male_biased	COL1A1
AOC1	Male	Female	100.569	12.887	56.7278	1.78868	0.0436534	Male_biased	DUSP6
CEACAM20	Male	Female	54.404	14.6708	34.5374	1.73617	0.0140008	Male_biased	ELN
CD8A	Male	Female	89.5005	30.8081	60.1543	1.53818	0.0255915	Male_biased	FITM2
KCNA7	Male	Female	387.443	104.521	245.982	1.51684	0.0142742	Male_biased	FZD3
PIGR	Male	Female	68.4287	19.4082	43.9184	1.44618	0.016886	Male_biased	GATA1
VNN3	Male	Female	191.79	41.3051	116.548	1.38558	0.0455072	Male_biased	GIPC3
SCN4A	Male	Female	264.159	76.7893	170.474	1.3273	0.0100182	Male_biased	IQGAP2
KCNH8	Male	Female	109.827	82.6281	96.2274	1.25805	0.0434369	Male_biased	IRS1
OTX1	Male	Female	95.2761	33.2806	64.2783	1.17114	0.0335388	Male_biased	KDM6A
PKD2L1	Male	Female	737.793	303.505	520.649	1.1405	0.00194447	Male_biased	L2HGDH
PPP1R3A	Male	Female	272.851	80.7955	176.823	1.10764	0.0350016	Male_biased	LRP2
NR4A1	Male	Female	743.826	249.86	496.843	1.0978	0.00104348	Male_biased	MAD1L1
IP6K3	Male	Female	440.913	147.363	294.138	1.07487	1.82e-05	Male_biased	MAP1B
MYOM2	Male	Female	542.899	205.773	374.336	1.07278	2.48e-05	Male_biased	MYO18B
ACTN2	Male	Female	2489.09	790.078	1639.58	1.05691	8.72e-10	Male_biased	NDUFA1
LTF	Male	Female	741.743	263.999	502.871	1.05532	0.0329746	Male_biased	NDUFS4
CCND2	Male	Female	867.211	277.724	572.467	1.04068	0.0399376	Male_biased	NGFR
ASB2	Male	Female	545.109	216.517	380.813	0.995553	0.000178813	Male_biased	OTOS
DRD2	Male	Female	224.99	91.3982	158.194	0.971772	0.0047551	Male_biased	POU1F1
LDB3	Male	Female	1729.36	466.902	1098.13	0.964254	0.00280702	Male_biased	PTN
PERM1	Male	Female	637.316	195.178	416.247	0.947979	0.0332206	Male_biased	PTX3
TBX15	Male	Female	803.893	249.444	526.668	0.945342	0.00636286	Male_biased	RPS23
RCSD1	Male	Female	380.899	168.942	274.92	0.893689	0.00122379	Male_biased	RPS28
CAMK2A	Male	Female	763.074	911.632	837.353	0.878694	0.0210839	Male_biased	SAG
MPPED2	Male	Female	214.457	118.404	166.431	0.860852	0.0237506	Male_biased	SLC26A4
FHL3	Male	Female	395.573	170.332	282.953	0.841073	0.0179037	Male_biased	SLC4A1
ENO3	Male	Female	2780.19	783.532	1781.86	0.836434	0.0287299	Male_biased	TCIRG1
SRL	Male	Female	916.333	415.263	665.798	0.823395	0.000702933	Male_biased	THRB
SLC14A1	Male	Female	926.83	451.335	689.083	0.815342	0.000666955	Male_biased	TPM2
ATP2C2	Male	Female	393.704	175.33	284.517	0.811026	0.00428364	Male_biased
PHF24	Male	Female	558.173	420.517	489.345	0.81068	0.0455321	Male_biased
BASP1	Male	Female	707.878	483.388	595.633	0.806318	0.0250995	Male_biased
NGFR	Male	Female	330.377	207.193	268.785	0.806108	0.00976267	Male_biased
NPAS2	Male	Female	637.601	302.844	470.223	0.802432	1.44e-06	Male_biased
NCAM2	Male	Female	735.123	672.173	703.648	0.796951	7.22e-05	Male_biased
CLIC5	Male	Female	456.076	211.399	333.737	0.775983	0.00723178	Male_biased
MYO18B	Male	Female	574.041	261.005	417.523	0.77141	0.00203884	Male_biased
ADGRL3	Male	Female	976.659	681.742	829.2	0.736398	2.71e-06	Male_biased
KCNE4	Male	Female	293.777	154.378	224.077	0.725225	0.035066	Male_biased
RHOBTB1	Male	Female	347.626	165.87	256.748	0.711962	0.0368042	Male_biased
CACNA1E	Male	Female	845.021	764.68	804.851	0.711203	0.043281	Male_biased
TMEM233	Male	Female	277.9	136.713	207.307	0.681519	0.0176426	Male_biased
FBXL7	Male	Female	326.315	145.375	235.845	0.681309	0.022965	Male_biased
THRB	Male	Female	2701.91	1263.3	1982.61	0.680814	5.29e-07	Male_biased
IGF2BP2	Male	Female	288.691	125.602	207.147	0.680194	0.0332206	Male_biased
P2RY2	Male	Female	999.237	492.715	745.976	0.666915	0.000323221	Male_biased
NFIA	Male	Female	2463.49	1551.39	2007.44	0.658661	0.0024517	Male_biased
JCAD	Male	Female	1462.6	778.292	1120.44	0.654058	0.00159525	Male_biased
DUSP6	Male	Female	723.724	349.949	536.836	0.651541	0.000590135	Male_biased
ADGRB2	Male	Female	475.486	469.676	472.581	0.64645	0.0424804	Male_biased
USP13	Male	Female	1195.06	711.213	953.137	0.635623	0.0108929	Male_biased
CHST12	Male	Female	547.485	350.882	449.183	0.630997	0.00223233	Male_biased
MAP3K20	Male	Female	2232.45	1060.2	1646.33	0.629989	0.000756523	Male_biased
ANOS1	Male	Female	917.779	809.7	863.739	0.628391	2.18e-05	Male_biased
SNRPC	Male	Female	352.688	212.667	282.677	0.623434	0.0208379	Male_biased
SAMD4A	Male	Female	695.352	376.706	536.029	0.623127	0.00629141	Male_biased
VWA3A	Male	Female	307.681	237.577	272.629	0.622814	0.0143398	Male_biased
MAML3	Male	Female	342.438	298.39	320.414	0.620852	0.00416587	Male_biased
ZFP36	Male	Female	672.74	319.137	495.939	0.620604	0.0404842	Male_biased
ASTN1	Male	Female	740.222	557.772	648.997	0.618236	0.0127301	Male_biased
MYO16	Male	Female	307.61	230.941	269.275	0.614518	0.0250995	Male_biased
TPP1	Male	Female	3985.94	2307.92	3146.93	0.613592	5.4e-05	Male_biased
KCNIP1	Male	Female	577.452	309.843	443.647	0.610452	0.00657049	Male_biased
ZFHX4	Male	Female	843.689	345.646	594.668	0.60837	0.0329746	Male_biased
CNTN4	Male	Female	415.062	454.857	434.959	0.605344	0.00493786	Male_biased
GIPC3	Male	Female	900.565	436.974	668.77	0.60182	0.0235152	Male_biased
MYO5B	Male	Female	556.819	335.574	446.197	0.601302	0.0075378	Male_biased
SLC6A1	Male	Female	3500.48	3632.99	3566.73	0.590329	0.000252944	Male_biased
HIPK2	Male	Female	4745.08	2739.03	3742.06	0.588659	0.00332857	Male_biased
RIN3	Male	Female	1674.14	791.493	1232.82	0.588126	0.0127301	Male_biased
IRS1	Male	Female	749.442	442.782	596.112	0.586187	0.039531	Male_biased
IKZF1	Male	Female	565.826	532.295	549.061	0.586149	0.0238387	Male_biased
VASH1	Male	Female	981.117	595.861	788.489	0.58073	3.93e-05	Male_biased
RAB3C	Male	Female	2590.12	2228.7	2409.41	0.578456	0.0203711	Male_biased
CARD6	Male	Female	515.127	319.584	417.355	0.577989	0.0127301	Male_biased
HCAR1	Male	Female	487.852	236.825	362.338	0.573724	0.0314497	Male_biased
FITM2	Male	Female	317.029	180.933	248.981	0.573563	0.0460473	Male_biased
ARHGAP32	Male	Female	2080.89	1420.86	1750.87	0.572103	0.000225174	Male_biased
PTN	Male	Female	1013.74	664.148	838.944	0.570625	0.0149981	Male_biased
CDC42EP2	Male	Female	946.923	505.569	726.246	0.570619	0.0105735	Male_biased
ZNF574	Male	Female	581.22	413.744	497.482	0.567364	0.00930948	Male_biased
HMBOX1	Male	Female	2810.55	1780.07	2295.31	0.564729	2.91e-05	Male_biased
LRP2	Male	Female	12054.9	5981.63	9018.25	0.564007	0.00308683	Male_biased
DMPK	Male	Female	1571.42	972.541	1271.98	0.562164	0.00107841	Male_biased
PDLIM5	Male	Female	2518.95	1357.18	1938.06	0.561674	0.000200696	Male_biased
TNRC6B	Male	Female	1038.35	696.476	867.414	0.559748	0.0176368	Male_biased
TUBA8	Male	Female	1250.78	723.79	987.285	0.559387	0.0237122	Male_biased
LPIN1	Male	Female	1765.29	951.736	1358.51	0.55737	0.00068537	Male_biased
LSM12	Male	Female	1113.6	716.274	914.937	0.555233	0.00292708	Male_biased
RFLNB	Male	Female	2276.25	1246.07	1761.16	0.554168	0.0241398	Male_biased
ITGB4	Male	Female	1409.49	798.4	1103.95	0.553836	0.0065036	Male_biased
FOSL2	Male	Female	1300.71	628.649	964.679	0.553621	0.0098452	Male_biased
FXYD6	Male	Female	2816.61	1399.57	2108.09	0.552084	9.83e-06	Male_biased
MOXD1	Male	Female	5752.75	2981.21	4366.98	0.551293	0.00849686	Male_biased
FAM102A	Male	Female	2938.18	1661.08	2299.63	0.549589	0.000666955	Male_biased
SYT1	Male	Female	3483.43	4939.28	4211.36	0.547703	0.00976267	Male_biased
MTSS1	Male	Female	1450.7	1054.42	1252.56	0.544514	2.15e-05	Male_biased
BHLHB9	Male	Female	630.9	459.37	545.135	0.544418	0.00420902	Male_biased
RNASEK	Male	Female	1636.52	977.664	1307.09	0.543604	0.000200696	Male_biased
PLXDC2	Male	Female	2315.49	1314.94	1815.21	0.54209	0.00976267	Male_biased
TAB2	Male	Female	2022.13	1136.19	1579.16	0.540811	0.00308683	Male_biased
FAXDC2	Male	Female	1677.39	726.978	1202.18	0.539166	0.0340557	Male_biased
TBXA2R	Male	Female	621.984	312.182	467.083	0.539156	0.0187232	Male_biased
CES1	Male	Female	1383.04	619.799	1001.42	0.538382	0.0491998	Male_biased
CDK5R2	Male	Female	782.267	640.168	711.218	0.535369	0.0455072	Male_biased
TSHZ2	Male	Female	817.593	453.705	635.649	0.534188	0.00613891	Male_biased
SDK1	Male	Female	444.646	268.347	356.496	0.533819	0.0381408	Male_biased
ZBTB38	Male	Female	5161.88	3532.5	4347.19	0.533526	1.38e-05	Male_biased
TRPM3	Male	Female	1541.75	1313.17	1427.46	0.530032	0.000468567	Male_biased
TECR	Male	Female	4003.74	2168.37	3086.06	0.52952	0.000945061	Male_biased
GAS2L3	Male	Female	389.429	238.118	313.774	0.528548	0.0387439	Male_biased
WNK1	Male	Female	6707.86	3877.36	5292.61	0.526461	7.83e-06	Male_biased
R3HDM1	Male	Female	1172.48	866.835	1019.66	0.523971	0.0471859	Male_biased
NRXN1	Male	Female	1876.73	2014.32	1945.52	0.523909	0.000447543	Male_biased
PGM1	Male	Female	755.796	494.226	625.011	0.523559	0.0437359	Male_biased
MAD1L1	Male	Female	626.165	414.4	520.283	0.519161	0.00372804	Male_biased
TPM2	Male	Female	7150.21	2979.27	5064.74	0.516482	0.0494815	Male_biased
ADGRL4	Male	Female	956.323	470.391	713.357	0.515744	0.00619926	Male_biased
FRMD3	Male	Female	664.35	389.535	526.942	0.512772	0.0332206	Male_biased
KIAA1549L	Male	Female	1230.37	1106.42	1168.39	0.51256	0.0020404	Male_biased
E2F5	Male	Female	1294.08	692.063	993.072	0.51191	0.0104353	Male_biased
YIPF2	Male	Female	648.859	419.957	534.408	0.509875	0.0340557	Male_biased
TMEM38A	Male	Female	1470.09	920.397	1195.25	0.509127	0.00107841	Male_biased
SLAIN2	Male	Female	1217.58	753.001	985.29	0.508957	0.0114698	Male_biased
SYNGR2	Male	Female	841.38	454.04	647.71	0.508455	0.0143398	Male_biased
ZNF423	Male	Female	1206.44	830.622	1018.53	0.508378	0.00213906	Male_biased
SYNGR3	Male	Female	813.538	804.002	808.77	0.507687	0.00990772	Male_biased
PPP1R10	Male	Female	1733.4	1421.65	1577.53	0.507537	0.00299959	Male_biased
IQGAP2	Male	Female	5152.95	2630.22	3891.59	0.507132	0.00860889	Male_biased
KCNJ2	Male	Female	1956.42	1076.21	1516.31	0.504926	0.0480605	Male_biased
FZD3	Male	Female	675.221	679.39	677.305	0.504059	0.0139923	Male_biased
SLC1A2	Male	Female	6228.99	5631.73	5930.36	0.503795	0.0189912	Male_biased
ABCC8	Male	Female	839.439	1740.12	1289.78	-0.501238	0.0170574	Female_biased
INAFM2	Male	Female	879.463	1515.03	1197.25	-0.501473	0.0210079	Female_biased
SFMBT1	Male	Female	460.866	787.793	624.33	-0.50156	0.0382188	Female_biased
PSMB4	Male	Female	845.871	1203.08	1024.48	-0.504722	0.00742037	Female_biased
RPL27	Male	Female	1344.32	1832.64	1588.48	-0.509428	0.0205913	Female_biased
TMSB10	Male	Female	505.953	624.611	565.282	-0.510295	0.0100087	Female_biased
SELENOF	Male	Female	1116.64	1549.86	1333.25	-0.511848	0.0404842	Female_biased
HEBP1	Male	Female	334.482	424.804	379.643	-0.515879	0.0335388	Female_biased
DNASE2	Male	Female	357.029	485.59	421.309	-0.516019	0.0098452	Female_biased
RPL35A	Male	Female	2281.84	3094.25	2688.05	-0.516748	0.000200696	Female_biased
RASSF2	Male	Female	2075.75	2083.43	2079.59	-0.517047	0.00294121	Female_biased
GNPNAT1	Male	Female	504.048	639.709	571.878	-0.518036	0.0031329	Female_biased
SLC1A5	Male	Female	390.127	447.384	418.756	-0.520503	0.0126554	Female_biased
NAGK	Male	Female	295.636	406.18	350.908	-0.524517	0.0355221	Female_biased
PLK5	Male	Female	861.846	1917.94	1389.9	-0.526063	0.00669781	Female_biased
TSPO	Male	Female	303.89	377.802	340.846	-0.527667	0.0457332	Female_biased
ATP6V1D	Male	Female	1344.11	1952.86	1648.48	-0.529079	0.00751322	Female_biased
HPRT1	Male	Female	445.976	702.692	574.334	-0.530336	0.0107811	Female_biased
FUS	Male	Female	3342.03	4954.91	4148.47	-0.531993	0.0141904	Female_biased
HINT1	Male	Female	1251.45	1835.9	1543.68	-0.532788	0.0212234	Female_biased
NTAN1	Male	Female	476.428	719.653	598.041	-0.535611	0.0402685	Female_biased
ZNF783	Male	Female	322.601	519.142	420.871	-0.536199	0.00809512	Female_biased
HEMK1	Male	Female	191.143	317.119	254.131	-0.536784	0.0402685	Female_biased
MEDAG	Male	Female	579.11	596.346	587.728	-0.540033	0.00619926	Female_biased
INO80C	Male	Female	640.675	1157.98	899.327	-0.540735	0.000134014	Female_biased
CDC23	Male	Female	333.538	484.409	408.973	-0.541061	0.0382188	Female_biased
LURAP1	Male	Female	1809.26	3526.93	2668.1	-0.543746	2.31e-05	Female_biased
ACOT4	Male	Female	227.793	380.446	304.119	-0.545813	0.0132086	Female_biased
HPS5	Male	Female	328.012	470.749	399.38	-0.54596	0.00959779	Female_biased
FAM92A	Male	Female	962.417	1771.78	1367.1	-0.545991	0.000376202	Female_biased
RAD54L	Male	Female	1076.93	2152.06	1614.49	-0.546268	0.00107841	Female_biased
DECR1	Male	Female	345.973	395.815	370.894	-0.547783	0.0157729	Female_biased
MICOS10	Male	Female	569.897	825.637	697.767	-0.550241	0.0236292	Female_biased
SLC5A6	Male	Female	975.031	1181.85	1078.44	-0.551946	0.0207816	Female_biased
ZFX	Male	Female	695.446	1092.72	894.08	-0.552272	0.000121542	Female_biased
FIGNL1	Male	Female	658.85	974.284	816.567	-0.552468	8.97e-05	Female_biased
SYT12	Male	Female	836.117	1856.5	1346.31	-0.553386	0.00947292	Female_biased
MAPK11	Male	Female	473.654	1008.22	740.937	-0.553866	0.0368042	Female_biased
ACO1	Male	Female	2230.77	3265.85	2748.31	-0.554155	0.000634376	Female_biased
UHRF2	Male	Female	546.795	928.169	737.482	-0.554645	0.00438252	Female_biased
RPL34	Male	Female	716.69	1043.55	880.119	-0.554874	0.0343685	Female_biased
PTMS	Male	Female	3043.9	4930.19	3987.04	-0.555649	0.00104348	Female_biased
ALDH3A2	Male	Female	1293.98	1902.7	1598.34	-0.556267	0.000373608	Female_biased
SAMD11	Male	Female	296.368	408.982	352.675	-0.556439	0.00712958	Female_biased
TMEM160	Male	Female	241.049	328.132	284.59	-0.556709	0.0335388	Female_biased
TMEM178A	Male	Female	384.234	869.543	626.889	-0.556936	0.0198418	Female_biased
NDUFS4	Male	Female	559.414	823.001	691.207	-0.559187	0.0256941	Female_biased
TMCC2	Male	Female	902.603	1288.78	1095.69	-0.560603	0.000328451	Female_biased
TRMT61A	Male	Female	579.596	893.099	736.347	-0.568359	0.00896037	Female_biased
DIRAS2	Male	Female	1679.49	3865.11	2772.3	-0.570978	0.0399766	Female_biased
YPEL5	Male	Female	750.981	1156.99	953.985	-0.572483	0.0232168	Female_biased
CCDC107	Male	Female	270.348	385.074	327.711	-0.574576	0.0159901	Female_biased
BEX4	Male	Female	304.041	452.912	378.477	-0.580496	0.0222488	Female_biased
NDUFC2	Male	Female	582.069	866.804	724.436	-0.58334	0.035133	Female_biased
APBB3	Male	Female	940.883	1508.98	1224.93	-0.583759	0.0114093	Female_biased
GLMN	Male	Female	360.245	695.413	527.829	-0.584953	0.000929335	Female_biased
TMEM18	Male	Female	611.307	1053.01	832.159	-0.585146	0.00676944	Female_biased
SMIM20	Male	Female	192.312	287.984	240.148	-0.585435	0.0287633	Female_biased
POLB	Male	Female	222.85	391.577	307.213	-0.585516	0.034327	Female_biased
HPF1	Male	Female	231.921	396.883	314.402	-0.587188	0.0210079	Female_biased
COX6B1	Male	Female	1688.47	2476.96	2082.71	-0.591418	0.0237506	Female_biased
ITGBL1	Male	Female	236.222	354.665	295.444	-0.591841	0.0271184	Female_biased
VRK3	Male	Female	488.648	787.188	637.918	-0.595076	0.0287994	Female_biased
RPL39	Male	Female	1091.46	1596.53	1343.99	-0.595371	0.0153774	Female_biased
TAMM41	Male	Female	181.129	280.991	231.06	-0.597965	0.0224972	Female_biased
RPS12	Male	Female	1581.8	2223.05	1902.42	-0.602888	0.000354226	Female_biased
TBCA	Male	Female	354.03	533.635	443.833	-0.604014	0.00386294	Female_biased
UROD	Male	Female	623.742	854.349	739.045	-0.604939	0.000429558	Female_biased
COX7B	Male	Female	2287.83	3359.64	2823.74	-0.609091	0.0140008	Female_biased
HYPK	Male	Female	433.137	681.553	557.345	-0.612755	0.0153741	Female_biased
NDUFB4	Male	Female	700.071	1122.06	911.064	-0.615459	0.0146069	Female_biased
SNX4	Male	Female	450.033	714.085	582.059	-0.615863	0.00100385	Female_biased
METAP1D	Male	Female	147.511	231.856	189.683	-0.6163	0.0266087	Female_biased
VBP1	Male	Female	498.109	851.593	674.851	-0.618059	0.000872442	Female_biased
ADIPOQ	Male	Female	720.564	737.62	729.092	-0.619445	0.00570583	Female_biased
PSMA2	Male	Female	854.866	1287.96	1071.41	-0.620459	0.0024517	Female_biased
UTP18	Male	Female	256.455	412.488	334.472	-0.622511	0.00711273	Female_biased
NEMP1	Male	Female	207.824	337.637	272.731	-0.623593	0.0180736	Female_biased
CORO6	Male	Female	1118.84	2036.99	1577.91	-0.624853	0.0012281	Female_biased
NFATC4	Male	Female	201.437	324.385	262.911	-0.629236	0.0414795	Female_biased
RWDD3	Male	Female	113.518	182.168	147.843	-0.631451	0.0464961	Female_biased
MOCS3	Male	Female	141.329	227.216	184.273	-0.632589	0.0329746	Female_biased
SYT6	Male	Female	372.93	907.823	640.377	-0.633057	0.00744844	Female_biased
RPS8	Male	Female	2039.24	2980.28	2509.76	-0.634078	0.00018069	Female_biased
CDKN2C	Male	Female	233.833	341.485	287.659	-0.634278	0.00372804	Female_biased
BTF3	Male	Female	1004.32	1501.93	1253.12	-0.634801	0.000623531	Female_biased
IFITM3	Male	Female	501.549	552.224	526.887	-0.635048	0.00277926	Female_biased
SSR4	Male	Female	285.906	433.377	359.641	-0.64019	0.0399766	Female_biased
PLEKHJ1	Male	Female	247.086	367.988	307.537	-0.641032	0.025594	Female_biased
RPL32	Male	Female	1819.08	2805.25	2312.16	-0.64611	0.00625611	Female_biased
BDH2	Male	Female	220.805	259.935	240.37	-0.648266	0.03109	Female_biased
NDUFA2	Male	Female	448.983	677.382	563.182	-0.648885	0.0438834	Female_biased
GABARAPL2	Male	Female	1402.12	2248.55	1825.34	-0.649736	0.000449799	Female_biased
COX6C	Male	Female	1654.33	2518.13	2086.23	-0.650696	0.00158878	Female_biased
PSMG3	Male	Female	223.469	341.255	282.362	-0.652509	0.0334369	Female_biased
RPS27	Male	Female	1599.12	2483.34	2041.23	-0.655766	0.0098452	Female_biased
MFSD4A	Male	Female	548.382	1405.4	976.893	-0.657233	0.00107864	Female_biased
DMAC1	Male	Female	168.001	289.377	228.689	-0.659005	0.0122467	Female_biased
SLC2A10	Male	Female	244.213	283.4	263.807	-0.661065	0.0332206	Female_biased
SEC61B	Male	Female	164.588	251.505	208.047	-0.661601	0.00853165	Female_biased
KDM6A	Male	Female	846.032	1487.96	1166.99	-0.665709	4.9e-08	Female_biased
ESD	Male	Female	267.367	448.702	358.035	-0.668577	0.000867887	Female_biased
RBP1	Male	Female	415.925	501.189	458.557	-0.670251	0.0425551	Female_biased
SLIRP	Male	Female	156.09	243.458	199.774	-0.674364	0.0494423	Female_biased
SLC9B2	Male	Female	714.961	776.784	745.872	-0.675966	0.0414795	Female_biased
TMEM14C	Male	Female	569.297	884.925	727.111	-0.676536	0.004777	Female_biased
SNRPA1	Male	Female	295.665	490.736	393.2	-0.677867	0.00188422	Female_biased
MRPL33	Male	Female	144.005	234.924	189.465	-0.678812	0.0484347	Female_biased
ATP5MG	Male	Female	1816.78	2799.62	2308.2	-0.682323	0.0115693	Female_biased
UNC50	Male	Female	249.406	410.932	330.169	-0.684109	0.0105735	Female_biased
MAIP1	Male	Female	219.91	381.753	300.832	-0.686437	0.00729086	Female_biased
RPL31	Male	Female	1171.45	1790.39	1480.92	-0.687117	0.00657049	Female_biased
ZRSR2	Male	Female	181.259	299.425	240.342	-0.703626	0.0335388	Female_biased
CPXM2	Male	Female	760.488	911.628	836.058	-0.703669	5.86e-05	Female_biased
MT3	Male	Female	1287.93	1977.69	1632.81	-0.703717	0.0290799	Female_biased
MPHOSPH6	Male	Female	91.1733	158.531	124.852	-0.706205	0.0386234	Female_biased
TAGLN	Male	Female	3300.62	4078.94	3689.78	-0.708029	0.000323221	Female_biased
PRR34	Male	Female	428.52	893.825	661.172	-0.708394	0.000975877	Female_biased
TXNRD2	Male	Female	427.529	762.021	594.775	-0.710818	0.000945061	Female_biased
GCSH	Male	Female	204.409	318.55	261.479	-0.711053	0.0108578	Female_biased
GFAP	Male	Female	2704.65	3112.39	2908.52	-0.73171	0.0449346	Female_biased
PET100	Male	Female	155.252	250.306	202.779	-0.732553	0.0159901	Female_biased
LSM3	Male	Female	103.467	155.293	129.38	-0.737763	0.0222775	Female_biased
CPOX	Male	Female	633.929	952.239	793.084	-0.743092	0.00248575	Female_biased
ELN	Male	Female	445.43	631.595	538.512	-0.744036	0.0093643	Female_biased
COL25A1	Male	Female	181.132	419.225	300.178	-0.745503	0.0183184	Female_biased
PSD4	Male	Female	544.963	576.204	560.583	-0.747893	0.0307055	Female_biased
ITPA	Male	Female	299.128	566.409	432.768	-0.750788	0.0261943	Female_biased
CREG1	Male	Female	1043.13	1591.59	1317.36	-0.760376	0.00248575	Female_biased
CDKN2B	Male	Female	267.625	491.129	379.377	-0.763033	0.00428364	Female_biased
RPL37A	Male	Female	1855.48	3100.3	2477.89	-0.764044	0.00211569	Female_biased
TENT5C	Male	Female	619.076	733.352	676.214	-0.769068	0.00625611	Female_biased
HAPLN2	Male	Female	342.18	346.606	344.393	-0.76974	0.0375911	Female_biased
NDUFA3	Male	Female	447.239	718.255	582.747	-0.770668	0.0457332	Female_biased
ZNF181	Male	Female	156.813	293.969	225.391	-0.770963	0.0104353	Female_biased
COL16A1	Male	Female	134.761	183.533	159.147	-0.782672	0.0371516	Female_biased
COL5A1	Male	Female	670.102	1063.74	866.923	-0.784308	0.000504526	Female_biased
BLVRB	Male	Female	647.598	879.838	763.718	-0.785579	7.74e-05	Female_biased
NT5M	Male	Female	356.719	753.695	555.207	-0.786142	0.0129887	Female_biased
HMBS	Male	Female	918.349	1429.79	1174.07	-0.786611	0.000149533	Female_biased
ACTA2	Male	Female	3541.85	3341.43	3441.64	-0.789324	0.017262	Female_biased
TCIRG1	Male	Female	252.053	348.277	300.165	-0.80578	0.00619926	Female_biased
HEMGN	Male	Female	297.373	421.451	359.412	-0.809796	0.00625611	Female_biased
TSPAN33	Male	Female	156.971	249.81	203.391	-0.818788	0.0140008	Female_biased
MKI67	Male	Female	734.433	902.85	818.641	-0.818962	0.0084386	Female_biased
ABCD4	Male	Female	188.87	289.966	239.418	-0.830058	0.0133355	Female_biased
COL13A1	Male	Female	171.958	264.214	218.086	-0.832017	0.0127301	Female_biased
NDUFA1	Male	Female	340.823	581.989	461.406	-0.836255	0.0107811	Female_biased
HES6	Male	Female	106.371	172.477	139.424	-0.840725	0.0263632	Female_biased
PAQR5	Male	Female	108.229	139.369	123.799	-0.841979	0.0422522	Female_biased
FMO2	Male	Female	507.885	599.039	553.462	-0.84399	6.89e-06	Female_biased
COL5A3	Male	Female	481.575	903.322	692.449	-0.85099	0.0236657	Female_biased
SOX18	Male	Female	104.412	170.773	137.593	-0.855099	0.0219021	Female_biased
CENPT	Male	Female	155.938	221.619	188.778	-0.855993	0.0287994	Female_biased
GSTO1	Male	Female	290.191	503.461	396.826	-0.866461	0.0203711	Female_biased
MGP	Male	Female	1849.23	1958.3	1903.76	-0.878395	0.000851917	Female_biased
TRIM58	Male	Female	196.553	217.155	206.854	-0.882354	0.0170574	Female_biased
RPS29	Male	Female	863.706	1528.02	1195.86	-0.892636	0.000386491	Female_biased
MTG1	Male	Female	548.658	1012.02	780.337	-0.892941	0.000490908	Female_biased
MRPS14	Male	Female	162.672	334.131	248.402	-0.894155	0.000623531	Female_biased
COPS9	Male	Female	756.42	1337.09	1046.76	-0.895504	0.00570641	Female_biased
YBX2	Male	Female	108.855	157.761	133.308	-0.895899	0.0122483	Female_biased
RTL8A	Male	Female	133.58	259.3	196.44	-0.898624	0.00570641	Female_biased
MAGOHB	Male	Female	120.219	239.075	179.647	-0.901742	0.0286665	Female_biased
PI4K2B	Male	Female	330.081	571.451	450.766	-0.910155	0.00134805	Female_biased
ZNF14	Male	Female	185.629	368.313	276.971	-0.912033	0.000733429	Female_biased
SWSAP1	Male	Female	50.7597	107.549	79.1544	-0.91585	0.0414795	Female_biased
MGARP	Male	Female	411.431	782.449	596.94	-0.920628	0.0109992	Female_biased
TOMM7	Male	Female	310.009	590.927	450.468	-0.922089	0.00627155	Female_biased
PRRT4	Male	Female	111.256	281.164	196.21	-0.922342	0.000296954	Female_biased
NPR1	Male	Female	381.656	772.804	577.23	-0.922591	0.0247303	Female_biased
PTX3	Male	Female	65.4174	87.8983	76.6578	-0.92269	0.0448749	Female_biased
NME7	Male	Female	2068.32	3933.8	3001.06	-0.928803	0.000547346	Female_biased
MCM6	Male	Female	88.1044	172.067	130.086	-0.930605	0.0216097	Female_biased
SLC43A1	Male	Female	317.821	464.298	391.06	-0.930691	4.36e-06	Female_biased
SAMD9L	Male	Female	97.387	122.389	109.888	-0.931566	0.0371516	Female_biased
IFI27	Male	Female	424.829	669.796	547.313	-0.942262	0.0351461	Female_biased
ATP5ME	Male	Female	656.713	1172.85	914.782	-0.942404	0.00657049	Female_biased
L2HGDH	Male	Female	394.865	1256.95	825.909	-0.946095	0.00896037	Female_biased
ZPBP	Male	Female	96.6521	213.121	154.887	-0.950043	0.0212234	Female_biased
EPOR	Male	Female	86.1036	121.804	103.954	-0.955326	0.039531	Female_biased
D2HGDH	Male	Female	344.473	680.436	512.455	-0.962074	0.0399766	Female_biased
MEGF6	Male	Female	357.915	759.138	558.527	-0.969354	0.0307978	Female_biased
PLIN1	Male	Female	242.729	318.015	280.372	-0.972504	0.000178813	Female_biased
ADIRF	Male	Female	309.432	560.197	434.814	-0.978378	0.00816366	Female_biased
GLRX2	Male	Female	173.933	337.713	255.823	-0.980185	0.00294675	Female_biased
RPS21	Male	Female	387.54	722.074	554.807	-0.984322	0.00688794	Female_biased
RFESD	Male	Female	55.5245	114.379	84.9518	-0.985514	0.034783	Female_biased
SFXN2	Male	Female	94.8461	195.473	145.16	-0.991274	0.00290257	Female_biased
NECAB2	Male	Female	150.657	180.276	165.466	-0.991605	0.0102127	Female_biased
CNDP1	Male	Female	718.891	841.407	780.149	-0.997589	0.000967844	Female_biased
RPS27A	Male	Female	1344.74	2562.88	1953.81	-0.998026	0.000851919	Female_biased
TACC3	Male	Female	158.523	252.2	205.361	-1.01391	0.0117966	Female_biased
SNRPD2	Male	Female	219.146	436.545	327.845	-1.0149	0.00188422	Female_biased
RPS23	Male	Female	1947.22	3653.86	2800.54	-1.01786	0.000149533	Female_biased
SLC40A1	Male	Female	260.532	518.591	389.562	-1.02027	5.29e-07	Female_biased
CENPF	Male	Female	175.128	267.534	221.331	-1.03342	0.00243438	Female_biased
LGALS9	Male	Female	162.929	220.716	191.823	-1.03446	0.000200696	Female_biased
RHAG	Male	Female	137.513	183.645	160.579	-1.04096	0.0157832	Female_biased
MCM8	Male	Female	109.041	256.963	183.002	-1.04106	0.00141495	Female_biased
HMGB2	Male	Female	420.484	758.543	589.514	-1.04338	0.00520829	Female_biased
NUF2	Male	Female	91.9906	131.504	111.748	-1.0499	0.0287299	Female_biased
TAL1	Male	Female	372.017	657.605	514.811	-1.05045	1.17e-05	Female_biased
CIRBP	Male	Female	2970.79	6556.39	4763.59	-1.05146	1.22e-09	Female_biased
PIF1	Male	Female	119.329	185.756	152.543	-1.05414	0.0165773	Female_biased
RNF187	Male	Female	454.412	954.692	704.552	-1.05568	0.000237338	Female_biased
SLC25A37	Male	Female	883.92	1472.74	1178.33	-1.08971	4.12e-08	Female_biased
SMIM18	Male	Female	49.4783	118.028	83.7534	-1.09035	0.0310682	Female_biased
CCNF	Male	Female	41.3865	72.9597	57.1731	-1.09501	0.0391973	Female_biased
ATP5MD	Male	Female	795.102	1561.98	1178.54	-1.11069	0.00140475	Female_biased
RPL22L1	Male	Female	416.053	890.373	653.213	-1.14698	0.00108155	Female_biased
GFI1B	Male	Female	56.1743	85.1919	70.6831	-1.17235	0.0223938	Female_biased
ENV	Male	Female	33.7455	75.301	54.5232	-1.17522	0.0332206	Female_biased
SLC6A2	Male	Female	72.872	106.392	89.6319	-1.17766	0.00821684	Female_biased
KIF18B	Male	Female	95.1424	143.207	119.175	-1.18466	0.0399766	Female_biased
MDFI	Male	Female	43.5802	83.6493	63.6147	-1.21953	0.0125649	Female_biased
ESPL1	Male	Female	65.4491	95.2948	80.3719	-1.22046	0.0241692	Female_biased
MFSD2B	Male	Female	132.741	202.433	167.587	-1.22174	0.00506782	Female_biased
TMEM238	Male	Female	67.6955	139.686	103.691	-1.24943	0.0122483	Female_biased
SLC47A1	Male	Female	260.492	322.414	291.453	-1.25464	0.0149981	Female_biased
OTOS	Male	Female	2418.83	5069.04	3743.94	-1.25556	4.67e-09	Female_biased
KNL1	Male	Female	43.4531	83.8679	63.6605	-1.26204	0.0054369	Female_biased
ALOX15	Male	Female	136.408	209.161	172.784	-1.26532	0.0278306	Female_biased
ADGRE1	Male	Female	119.491	484.392	301.941	-1.26548	0.000272281	Female_biased
RPS28	Male	Female	1020.59	2153.63	1587.11	-1.26567	0.000138789	Female_biased
SLC2A11	Male	Female	112.772	270.44	191.606	-1.27138	1.35e-06	Female_biased
FNDC10	Male	Female	89.8407	212.914	151.377	-1.27764	0.0171559	Female_biased
APOBEC3CA	Male	Female	48.7454	83.0543	65.8998	-1.3004	0.0404842	Female_biased
ARHGEF39	Male	Female	62.1418	77.1667	69.6543	-1.3149	0.0246421	Female_biased
PCBD2	Male	Female	38.4608	110.122	74.2914	-1.33179	0.00133526	Female_biased
FOXM1	Male	Female	80.8307	147.048	113.939	-1.33669	0.0268993	Female_biased
SPTA1	Male	Female	343.66	529.814	436.737	-1.33692	9.04e-07	Female_biased
C17ORF99	Male	Female	94.0486	151.39	122.719	-1.33828	0.000525572	Female_biased
DDX60	Male	Female	31.8149	60.3476	46.0812	-1.34468	0.0136473	Female_biased
RSAD2	Male	Female	116.195	170.684	143.44	-1.35849	0.000883164	Female_biased
MYBL2	Male	Female	184.19	287.084	235.637	-1.35865	0.000967844	Female_biased
YPEL4	Male	Female	388.782	1005.4	697.09	-1.36753	1.82e-05	Female_biased
DEPDC1	Male	Female	38.7573	73.1913	55.9743	-1.36889	0.0472213	Female_biased
SLC30A10	Male	Female	29.7225	83.2911	56.5068	-1.39405	0.00816366	Female_biased
ERMAP	Male	Female	88.5396	176.751	132.645	-1.40229	5.86e-05	Female_biased
MYL6	Male	Female	120.3	300.63	210.465	-1.40662	0.00104348	Female_biased
EPB42	Male	Female	97.49	164.972	131.231	-1.43747	0.0052284	Female_biased
RNF207	Male	Female	267.596	460.138	363.867	-1.44712	0.00245967	Female_biased
NKX6-2	Male	Female	45.9369	97.1198	71.5283	-1.44945	0.0195938	Female_biased
GATA1	Male	Female	52.0619	111.628	81.8452	-1.46333	0.0226239	Female_biased
BIRC5	Male	Female	48.9757	104.03	76.503	-1.47769	0.0013725	Female_biased
SLC4A1	Male	Female	1331.87	2248.03	1789.95	-1.49822	4.67e-09	Female_biased
CCNB2	Male	Female	35.7644	64.6044	50.1844	-1.52882	0.00816366	Female_biased
GYPA	Male	Female	228.717	406.297	317.507	-1.54824	4.32e-05	Female_biased
RRM2	Male	Female	212.111	446.006	329.058	-1.56026	8.06e-11	Female_biased
BUB1B	Male	Female	29.3947	57.8761	43.6354	-1.57288	0.0100535	Female_biased
CDSN	Male	Female	66.7114	323.815	195.263	-1.57663	0.00292708	Female_biased
CD52	Male	Female	327.334	807.477	567.406	-1.6023	3.31e-14	Female_biased
KIF14	Male	Female	58.9471	118.792	88.8696	-1.61261	0.000956173	Female_biased
COL1A1	Male	Female	549.096	1552.79	1050.95	-1.61903	0.0332206	Female_biased
SLC26A4	Male	Female	59.5093	166.949	113.229	-1.63477	0.00428364	Female_biased
INSRR	Male	Female	56.5539	106.46	81.5067	-1.66334	0.0306037	Female_biased
CDKN3	Male	Female	23.7589	49.7115	36.7352	-1.66697	0.0084386	Female_biased
TRIM10	Male	Female	165.176	386.645	275.911	-1.71953	9.96e-12	Female_biased
IL17D	Male	Female	37.8494	117.131	77.4901	-1.74301	0.00243438	Female_biased
AHSP	Male	Female	434.815	872.452	653.634	-1.77276	1.8e-05	Female_biased
TROAP	Male	Female	96.196	194.839	145.517	-1.80981	0.00493786	Female_biased
KEL	Male	Female	137.793	269.222	203.508	-1.87295	0.000163003	Female_biased
TSPO2	Male	Female	43.4642	101.553	72.5085	-1.90686	0.0107381	Female_biased
MATN3	Male	Female	31.9054	83.4997	57.7025	-1.90737	0.0119449	Female_biased
ASPN	Male	Female	494.763	1174.86	834.812	-2.00392	7.7e-07	Female_biased
NRN1L	Male	Female	30.7618	109.827	70.2945	-2.32543	2.38e-07	Female_biased
EEF1AS	Male	Female	47.8045	143.393	95.5988	-2.40538	0.000121542	Female_biased
SAG	Male	Female	19.6126	50.8361	35.2244	-2.47983	0.00218072	Female_biased

## Sheet: Rpu
Gene name	sampleA	sampleB	baseMeanA	baseMeanB	baseMean	log2FoldChange	padj	Significant	Hearing gene list
AVP	Male	Female	59.2173	19.352	42.1322	3.64628	0.00836981	Male_biased	ACAN
CHRNA6	Male	Female	485.973	171.411	351.161	2.87369	3.72574e-10	Male_biased	ESRRB
LYVE1	Male	Female	536.982	59.6382	332.406	2.61976	3.34374e-11	Male_biased	LRP2
DLK1	Male	Female	115.759	71.2793	96.6964	2.26662	0.0157147	Male_biased	MPO
LAMP5	Male	Female	336.581	223.812	288.252	1.96617	0.00112384	Male_biased
PRSS53	Male	Female	433.837	323.214	386.427	1.68447	0.00229702	Male_biased
NQO2	Male	Female	320.611	241.821	286.844	1.67126	0.0185766	Male_biased
VWC2	Male	Female	281.165	237.929	262.635	1.51315	0.0252318	Male_biased
TNNT2	Male	Female	365.936	278.772	328.58	1.40322	0.0348401	Male_biased
NDST3	Male	Female	803.873	735.905	774.744	1.30077	0.00041975	Male_biased
ECHDC2	Male	Female	331.279	160.779	258.207	1.29961	0.0205061	Male_biased
SAMD11	Male	Female	855.866	910.548	879.301	1.2246	0.000611023	Male_biased
ARC	Male	Female	464.179	577.522	512.754	1.05677	0.0178684	Male_biased
C1QC	Male	Female	819.41	518.52	690.457	1.0345	0.0150331	Male_biased
VCAM1	Male	Female	762.462	320.118	572.886	1.01243	0.00907956	Male_biased
DUSP1	Male	Female	5524.74	2609.67	4275.43	0.936241	0.00296714	Male_biased
CD74	Male	Female	1451.41	1100.14	1300.87	0.849686	0.0205061	Male_biased
DDIT4	Male	Female	4850.22	2612.49	3891.19	0.75175	0.010088	Male_biased
PTGDS	Male	Female	98772.9	45993.2	76153.1	0.672009	0.0225815	Male_biased
TUBB2B	Male	Female	307.317	753.611	498.586	-0.928112	0.0316971	Female_biased
LRP2	Male	Female	5614.16	3309.64	4626.51	-1.04252	6.61918e-06	Female_biased
LTF	Male	Female	300.365	619.964	437.336	-1.05416	0.0154746	Female_biased
MPO	Male	Female	246.978	566.01	383.706	-1.1812	0.00488936	Female_biased
ESRRB	Male	Female	271.277	282.403	276.045	-1.22218	0.0145496	Female_biased
S100A12	Male	Female	232.551	552.054	369.481	-1.27524	0.0205061	Female_biased
LCN2	Male	Female	488.705	864.417	649.724	-1.29485	4.08993e-06	Female_biased
CRTAC1	Male	Female	169.305	427.795	280.087	-1.31278	0.0211298	Female_biased
ARHGEF5	Male	Female	172.117	302.77	228.111	-1.35718	0.00963041	Female_biased
TCHP	Male	Female	169.061	406.393	270.775	-1.41744	0.0178684	Female_biased
CYB561	Male	Female	227.218	546.815	364.188	-1.42503	0.000806747	Female_biased
CHRNA7	Male	Female	63.9382	231.782	135.871	-1.93335	0.00194745	Female_biased
MEPE	Male	Female	77.7539	176.24	119.962	-2.00571	0.0141457	Female_biased
ACAN	Male	Female	1989.23	1184.18	1644.21	-2.02798	2.04775e-24	Female_biased
TNFRSF14	Male	Female	42.3329	167.282	95.8827	-2.18574	0.00186423	Female_biased
ALB	Male	Female	81.5766	304.367	177.058	-2.28913	4.08993e-06	Female_biased
AGTR1	Male	Female	24.3892	81.3951	48.8203	-2.69453	0.0300068	Female_biased
SLC10A4	Male	Female	7.67877	98.8457	46.7503	-3.05973	0.0433653	Female_biased
HTR3A	Male	Female	21.0908	147.125	75.1055	-3.0749	0.0150331	Female_biased
CHRNA3	Male	Female	6.77619	121.557	55.9681	-3.3913	0.0205061	Female_biased
GCGR	Male	Female	9.78619	92.4483	45.2128	-3.83902	0.00963041	Female_biased
HMCN2	Male	Female	11.3841	173.327	80.7881	-4.05793	5.97257e-06	Female_biased
TLX2	Male	Female	6.26912	185.871	83.2414	-4.48569	3.5731e-05	Female_biased
SLC18A1	Male	Female	2.82719	95.7819	42.6649	-5.07253	0.000182049	Female_biased
PHOX2A	Male	Female	0.790243	82.8085	35.9409	-5.33832	0.0145496	Female_biased
SLC6A2	Male	Female	5.9326	281.18	123.896	-5.38771	2.46794e-13	Female_biased
GAL	Male	Female	9.16998	245.402	110.412	-6.08878	1.25303e-18	Female_biased

## Sheet: Raha
Gene name	sampleA	sampleB	baseMeanA	baseMeanB	baseMean	log2FoldChange	padj	Significant	Hearing gene list
DDX3Y	Male	Female	1841.02	1.70363	921.36	10.0092	9.45e-50	Male_biased	CEACAM16
SFRP4	Male	Female	213.914	53.5802	133.747	1.87637	0.000372197	Male_biased	GH1
NRIP2	Male	Female	152.246	156.287	154.266	1.82287	0.00326919	Male_biased	HLA-DRB1
HLA-DRB1	Male	Female	719.545	285.182	502.364	1.72179	2.11e-12	Male_biased	LRP2
COL3A1	Male	Female	1357.53	344.736	851.131	1.65413	9.23e-07	Male_biased	TTR
COL14A1	Male	Female	338.516	152.469	245.492	1.36818	0.0110084	Male_biased	TULP1
TLE2	Male	Female	251.895	281.623	266.759	1.29882	0.00857808	Male_biased	UBE2T
MFAP4	Male	Female	229.438	137.48	183.459	1.0941	0.0431241	Male_biased
MEGF6	Male	Female	316.859	199.729	258.294	1.05326	0.0499589	Male_biased
C3	Male	Female	4221.14	3146.98	3684.06	0.664676	0.000169421	Male_biased
PYGL	Male	Female	4151.73	9368.32	6760.02	-0.549687	0.0258952	Female_biased
TYROBP	Male	Female	497.402	1191.51	844.455	-0.595583	0.0361259	Female_biased
SERPINB10	Male	Female	619.302	1364.53	991.915	-0.62212	0.0329151	Female_biased
GPX2	Male	Female	662.556	708.017	685.287	-0.653118	0.0246577	Female_biased
DDX3X	Male	Female	4280.55	5965.35	5122.95	-0.663932	3.12e-05	Female_biased
ETNPPL	Male	Female	2881.35	2505.83	2693.59	-0.678818	0.0497522	Female_biased
AJM1	Male	Female	737.881	827.742	782.812	-0.694786	0.0302594	Female_biased
SCNN1A	Male	Female	599.048	670.161	634.605	-0.703636	0.0499589	Female_biased
SCIN	Male	Female	466.533	459.907	463.22	-0.711601	0.0263055	Female_biased
NFKBIA	Male	Female	1566.66	2721.88	2144.27	-0.712664	0.0214391	Female_biased
S100B	Male	Female	16538.1	14305	15421.6	-0.71711	0.00398967	Female_biased
LRP2	Male	Female	4846.49	3943.29	4394.89	-0.721898	0.00253885	Female_biased
ITGA10	Male	Female	2460.39	2654.88	2557.64	-0.786335	0.00623907	Female_biased
CA9	Male	Female	364.774	641.85	503.312	-0.812483	0.0329151	Female_biased
NPL	Male	Female	330.938	429.9	380.419	-0.82642	0.0473328	Female_biased
SGK1	Male	Female	2196.01	2857.75	2526.88	-0.859683	0.0329151	Female_biased
BPI	Male	Female	473.894	2256.49	1365.19	-0.863418	0.00839022	Female_biased
CEACAM16	Male	Female	921.997	821.145	871.571	-0.950808	0.00509049	Female_biased
UBE2T	Male	Female	172.637	275.048	223.843	-0.95471	0.0246577	Female_biased
CITED4	Male	Female	236.853	231.925	234.389	-1.07741	0.0237792	Female_biased
TULP1	Male	Female	116.665	146.623	131.644	-1.13435	0.0246577	Female_biased
HIF3A	Male	Female	121.975	292.946	207.46	-1.13547	0.0197472	Female_biased
DMP1	Male	Female	687.522	1115.81	901.667	-1.1367	3.12e-05	Female_biased
HK3	Male	Female	348.641	1329.82	839.228	-1.14047	0.00658082	Female_biased
ATP6V0D2	Male	Female	111.743	190.18	150.962	-1.19023	0.0175291	Female_biased
EPCAM	Male	Female	1042.03	1416.36	1229.19	-1.22312	0.00014385	Female_biased
CEBPE	Male	Female	116.002	429.64	272.821	-1.22867	0.0163759	Female_biased
MGAM	Male	Female	182.262	766.693	474.478	-1.25191	8.59e-08	Female_biased
CCDC183	Male	Female	68.8334	268.867	168.85	-1.42892	0.0170544	Female_biased
CFB	Male	Female	519.388	781.786	650.587	-1.52003	1.62e-08	Female_biased
HDC	Male	Female	37.5152	107.083	72.2989	-2.05736	0.000477233	Female_biased
TTR	Male	Female	6121.41	34713.2	20417.3	-3.19401	0.0170544	Female_biased
GH1	Male	Female	72.1485	565.707	318.928	-4.67543	0.00857808	Female_biased

## Sheet: Rahi
Gene name	sampleA	sampleB	baseMeanA	baseMeanB	baseMean	log2FoldChange	padj	Significant	Hearing gene list
OLFM4	Male	Female	1056.9	57.8963	557.398	3.71842	3.08e-33	Male_biased	BTK
CXCR1	Male	Female	48.5628	6.63772	27.6003	3.69488	9.38e-05	Male_biased	CCDC88C
ACP3	Male	Female	93.7566	7.29663	50.5266	3.62316	2.5e-07	Male_biased	CLCN1
SDR9C7	Male	Female	43.052	4.06822	23.5601	3.53172	0.00228653	Male_biased	CXCR4
SLCO4C1	Male	Female	101.652	6.22731	53.9394	3.51442	2.29e-07	Male_biased	DACT1
NMRK2	Male	Female	41.0239	4.81762	22.9208	3.26371	0.00182252	Male_biased	FBN1
IGLC1	Male	Female	49.0853	4.40419	26.7447	3.20018	0.00117809	Male_biased	IL1RN
IGLC1_11	Male	Female	69.719	2.00014	35.8596	3.177	0.00493704	Male_biased	KCNH2
RXFP2	Male	Female	39.5773	4.74976	22.1635	3.10628	0.0450571	Male_biased	LARGE1
IGLC1_3	Male	Female	109.176	4.32524	56.7505	3.10463	2.73e-05	Male_biased	MASP1
CYTL1	Male	Female	351.511	64.8046	208.158	3.04618	6.02e-09	Male_biased	MMP9
IGLC1_10	Male	Female	129.084	4.17528	66.6295	2.90454	0.00256693	Male_biased	MPO
CYBB	Male	Female	446.591	38.7448	242.668	2.85373	1.37e-12	Male_biased	MYH9
MMP8	Male	Female	442.363	32.9667	237.665	2.84991	8.92e-13	Male_biased	NCF1
EPX	Male	Female	506.653	46.1898	276.421	2.83666	0.00636075	Male_biased	NLRP12
MMP9	Male	Female	3045.89	345.286	1695.59	2.73725	2.31e-25	Male_biased	NR2F1
TMEM71	Male	Female	49.3253	8.85289	29.0891	2.66529	0.0167413	Male_biased	PTAFR
NAIP	Male	Female	97.0665	13.454	55.2602	2.65421	3.21e-05	Male_biased	SLC26A2
CALR3	Male	Female	259.579	30.8155	145.197	2.61026	2.88e-10	Male_biased
S100A9	Male	Female	11327.4	1544.93	6436.14	2.60426	0.000709117	Male_biased
IGLC1_5	Male	Female	84.4413	3.5924	44.0169	2.58086	0.0227702	Male_biased
GPR84	Male	Female	63.4994	15.6814	39.5904	2.55319	0.00723819	Male_biased
MGAM	Male	Female	393.731	75.3651	234.548	2.54131	1.17e-08	Male_biased
S100A12	Male	Female	5016.51	662.535	2839.52	2.5372	1.42e-06	Male_biased
S100A8	Male	Female	5622.86	820.333	3221.6	2.53328	8.62e-05	Male_biased
IGLC1_9	Male	Female	258.099	10.752	134.426	2.46556	0.000214599	Male_biased
ALOX15	Male	Female	268.357	36.1424	152.25	2.42167	3.27e-07	Male_biased
CR1	Male	Female	62.3574	11.4963	36.9268	2.3847	0.0346772	Male_biased
TNFAIP6	Male	Female	168.197	29.2756	98.7364	2.35034	2.73e-05	Male_biased
IL1RN	Male	Female	139.178	25.1521	82.165	2.34929	0.000837928	Male_biased
PIK3AP1	Male	Female	92.0979	15.4582	53.778	2.33817	0.00576651	Male_biased
ABCC12	Male	Female	126.484	47.2043	86.8443	2.32821	0.00103004	Male_biased
CCR1	Male	Female	80.4344	17.5111	48.9728	2.30506	0.00259012	Male_biased
ADGRG3	Male	Female	186.267	35.6147	110.941	2.29009	0.00259012	Male_biased
IGLC6	Male	Female	196.363	11.9315	104.147	2.25597	0.00371748	Male_biased
LTF	Male	Female	7290.38	1243.09	4266.74	2.24261	0.00142652	Male_biased
IL2RG	Male	Female	134.522	35.0096	84.7657	2.24126	0.00487746	Male_biased
FFAR2	Male	Female	52.5704	26.0509	39.3107	2.21413	0.0469262	Male_biased
FGR	Male	Female	340.452	78.8349	209.643	2.20494	5.67e-07	Male_biased
PADI4	Male	Female	436.546	88.2952	262.421	2.19724	5.01e-06	Male_biased
NTRK1	Male	Female	294.12	263.629	278.875	2.18922	6e-06	Male_biased
DUSP13	Male	Female	63.8179	26.1194	44.9686	2.18402	0.0162812	Male_biased
MYB	Male	Female	118.176	19.9938	69.0851	2.16595	0.00114951	Male_biased
CD52	Male	Female	1046.11	193.805	619.959	2.1636	0.0431415	Male_biased
SERPINA1	Male	Female	714.494	159.702	437.098	2.16138	7.37e-11	Male_biased
MYOM3	Male	Female	91.2796	24.8704	58.075	2.1445	0.00703468	Male_biased
HP	Male	Female	693.08	162.106	427.593	2.14179	1.71e-09	Male_biased
RAC2	Male	Female	672.565	126.577	399.571	2.13013	5.55e-06	Male_biased
KLK6	Male	Female	309.181	65.5438	187.363	2.12652	0.00109512	Male_biased
SRGN	Male	Female	2099.99	388.678	1244.33	2.11992	8.04e-13	Male_biased
SPNS3	Male	Female	211.203	47.3535	129.278	2.11255	0.00259012	Male_biased
CSF3R	Male	Female	735.914	174.38	455.147	2.10922	1.11e-13	Male_biased
CNPY1	Male	Female	149.836	184.339	167.088	2.1074	0.0138925	Male_biased
PTGER2	Male	Female	60.2191	14.4062	37.3127	2.1039	0.022119	Male_biased
LYZ	Male	Female	6261.5	1300.38	3780.94	2.09784	0.00636075	Male_biased
NCF2	Male	Female	427.877	123.68	275.778	2.08047	5.72e-07	Male_biased
CAMP	Male	Female	13225.3	2506.18	7865.77	2.07433	0.00180291	Male_biased
DOK2	Male	Female	244.238	48.2855	146.262	2.06171	1.75e-06	Male_biased
FYB1	Male	Female	151.957	31.5742	91.7654	2.05682	0.000220489	Male_biased
VNN2	Male	Female	219.27	45.3236	132.297	2.04563	1.42e-06	Male_biased
SAMD9	Male	Female	102.435	27.6652	65.0499	2.04095	0.0222002	Male_biased
NCF4	Male	Female	273.386	64.5447	168.965	2.02329	5.91e-05	Male_biased
TBC1D10C	Male	Female	129.033	46.4937	87.7632	1.99646	0.00943099	Male_biased
ALOX5	Male	Female	400.899	99.4272	250.163	1.95628	5.91e-07	Male_biased
CENPF	Male	Female	338.12	59.1455	198.633	1.94662	0.000159968	Male_biased
E2F8	Male	Female	125.947	16.9362	71.4418	1.92761	0.0489949	Male_biased
ADAM8	Male	Female	334.119	101.311	217.715	1.92586	0.000777973	Male_biased
LTB4R	Male	Female	265.865	62.2547	164.06	1.88867	5.03e-05	Male_biased
NLRP12	Male	Female	100.067	21.9648	61.0158	1.88534	0.00703939	Male_biased
CYP4F2	Male	Female	406.813	134.938	270.875	1.88405	1.7e-12	Male_biased
XIRP1	Male	Female	85.9696	19.7577	52.8636	1.8817	0.0167762	Male_biased
CHIT1	Male	Female	798.152	233.533	515.843	1.87848	1.12e-07	Male_biased
PCK1	Male	Female	247.02	99.7053	173.362	1.86966	0.00601188	Male_biased
CRABP1	Male	Female	103.247	83.5309	93.3888	1.85912	0.0418788	Male_biased
HK3	Male	Female	921.876	217.471	569.674	1.85764	1.83e-08	Male_biased
GPSM3	Male	Female	270.921	80.8841	175.902	1.85703	5.61e-06	Male_biased
FBP1	Male	Female	299.552	93.5494	196.55	1.85452	5.26e-06	Male_biased
LCN2	Male	Female	7801.85	1206.96	4504.41	1.84726	0.0014035	Male_biased
PTAFR	Male	Female	66.6702	17.2298	41.95	1.84077	0.0329513	Male_biased
GMIP	Male	Female	599.435	188.148	393.791	1.83992	2.46e-08	Male_biased
IRAG2	Male	Female	150.123	33.5427	91.8327	1.833	0.000975868	Male_biased
ABCA13	Male	Female	224.766	67.457	146.112	1.82796	0.00488041	Male_biased
ARHGDIB	Male	Female	1771.99	404.378	1088.18	1.82642	1.97e-07	Male_biased
MYBPC1	Male	Female	506.462	116.76	311.611	1.80963	0.000629081	Male_biased
MPO	Male	Female	3607.49	706.788	2157.14	1.80686	0.0381514	Male_biased
PLPP5	Male	Female	157.07	56.6399	106.855	1.80113	0.000358183	Male_biased
CCNB2	Male	Female	167.061	23.3233	95.1921	1.76479	0.0182406	Male_biased
CASQ1	Male	Female	124.099	39.0069	81.5531	1.7646	0.0495765	Male_biased
NCF1	Male	Female	837.779	250.163	543.971	1.75939	1.62e-10	Male_biased
ARHGAP30	Male	Female	454.541	167.765	311.153	1.75843	6.18e-05	Male_biased
S1PR4	Male	Female	175.237	54.2975	114.767	1.74796	0.00576651	Male_biased
SELL	Male	Female	333.068	83.8327	208.45	1.73003	0.0167413	Male_biased
CEBPE	Male	Female	364.633	89.1631	226.898	1.72675	5.89e-05	Male_biased
MYLK2	Male	Female	144.388	66.35	105.369	1.72245	0.0442075	Male_biased
ALOX5AP	Male	Female	529.437	141.379	335.408	1.72161	3.96e-09	Male_biased
TOP2A	Male	Female	467.42	67.1884	267.304	1.71943	0.00636075	Male_biased
CLCN1	Male	Female	92.3745	63.0782	77.7264	1.7173	0.0236813	Male_biased
CASP1	Male	Female	103.801	19.9429	61.872	1.69103	0.037394	Male_biased
DOCK2	Male	Female	429.189	118.686	273.937	1.68484	1.34e-05	Male_biased
CFD	Male	Female	6649.94	1413.45	4031.7	1.68237	0.0119604	Male_biased
NIBAN3	Male	Female	62.1817	35.7632	48.9724	1.67989	0.022119	Male_biased
ANXA1_2	Male	Female	2711.84	667.195	1689.52	1.66473	8.92e-13	Male_biased
ARHGAP25	Male	Female	121.459	44.7084	83.0837	1.66183	0.00648152	Male_biased
PTPN7	Male	Female	151.973	43.3679	97.6702	1.653	0.0227702	Male_biased
ITGAL	Male	Female	227.522	70.0179	148.77	1.64997	0.0050771	Male_biased
MYOT	Male	Female	169.37	60.5767	114.973	1.64019	0.00636075	Male_biased
HCLS1	Male	Female	477.144	131.75	304.447	1.63938	3.82e-05	Male_biased
MB	Male	Female	941.047	283.924	612.485	1.62918	3.28e-05	Male_biased
ESPL1	Male	Female	205.143	38.7771	121.96	1.62217	0.010122	Male_biased
NUSAP1	Male	Female	105.254	20.8141	63.0342	1.60047	0.0328829	Male_biased
TYROBP	Male	Female	1171.55	366.608	769.078	1.59137	2.69e-08	Male_biased
PIK3R5	Male	Female	193.134	68.5677	130.851	1.58551	0.0118522	Male_biased
WDFY4	Male	Female	110.169	41.048	75.6087	1.58009	0.0340726	Male_biased
LCP1	Male	Female	725.843	267.223	496.533	1.56577	1.08e-06	Male_biased
COX6A2	Male	Female	220.478	74.4342	147.456	1.55978	0.0261897	Male_biased
ITGB2	Male	Female	1557.27	460.987	1009.13	1.55936	7.12e-09	Male_biased
GPR65	Male	Female	133.996	55.8399	94.9177	1.55437	0.00811434	Male_biased
SPI1	Male	Female	682.18	182.918	432.549	1.55187	1.42e-06	Male_biased
BIN2	Male	Female	478.018	121.783	299.901	1.54623	0.00844793	Male_biased
TMEM150B	Male	Female	145.104	52.188	98.6462	1.54448	0.0227702	Male_biased
CCNB1	Male	Female	240.395	46.0824	143.239	1.5234	0.0344004	Male_biased
HMGB2_3	Male	Female	1863.28	449.149	1156.21	1.52303	2.67e-05	Male_biased
PLCH2	Male	Female	1877.06	1785.76	1831.41	1.52166	0.0328829	Male_biased
HCK	Male	Female	286.922	98.3672	192.644	1.51019	0.0230789	Male_biased
PLAC8	Male	Female	886.527	195.206	540.867	1.50824	6.64e-05	Male_biased
ITGA2B	Male	Female	717.117	330.443	523.78	1.4971	4.32e-05	Male_biased
MGST2	Male	Female	105.976	30.9998	68.4881	1.49327	0.0469262	Male_biased
KNTC1	Male	Female	140.158	41.238	90.6979	1.48818	0.0263942	Male_biased
CXCR4	Male	Female	491.549	140.567	316.058	1.47554	0.000837928	Male_biased
POC1A	Male	Female	114.127	38.5982	76.3628	1.45435	0.0257503	Male_biased
KIF20B	Male	Female	144.975	50.6836	97.8293	1.45062	0.0229241	Male_biased
ARHGEF39	Male	Female	154.375	43.1059	98.7404	1.45029	0.0452814	Male_biased
CENPE	Male	Female	217.839	48.6459	133.242	1.44659	0.0138925	Male_biased
TCAP	Male	Female	523.284	209.82	366.552	1.44044	0.00636075	Male_biased
CCDC88C	Male	Female	322.921	108.13	215.525	1.42847	0.0152118	Male_biased
DCLRE1C	Male	Female	97.0802	40.0616	68.5709	1.42291	0.0237896	Male_biased
ADPRH	Male	Female	147.46	61.0301	104.245	1.42045	0.00759634	Male_biased
NEB	Male	Female	409.686	132.675	271.18	1.41923	0.00659513	Male_biased
PLCB2	Male	Female	299.204	114.585	206.894	1.41622	0.021578	Male_biased
RASAL3	Male	Female	165.257	64.7713	115.014	1.41609	0.037699	Male_biased
GIMAP8	Male	Female	179.203	88.4215	133.812	1.41428	0.00636075	Male_biased
GMFG	Male	Female	511.519	152.386	331.953	1.40716	0.0165874	Male_biased
ACAP1	Male	Female	418.917	150.289	284.603	1.40656	0.000566254	Male_biased
PLP2	Male	Female	408.108	136.562	272.335	1.40486	0.000198126	Male_biased
RCSD1	Male	Female	287.749	90.6413	189.195	1.40425	0.00358863	Male_biased
AMY2A	Male	Female	150.735	85.9284	118.332	1.40177	0.00259498	Male_biased
RGS19	Male	Female	911.677	337.85	624.764	1.3999	0.000159968	Male_biased
NCKAP1L	Male	Female	408.785	123.628	266.206	1.39812	0.00474705	Male_biased
SPAG8	Male	Female	125.148	51.5077	88.3278	1.38873	0.0227702	Male_biased
CD37	Male	Female	198.479	73.7375	136.108	1.38724	0.00723819	Male_biased
MYO1F	Male	Female	910.117	319.788	614.953	1.35778	5.03e-05	Male_biased
ATP8B4	Male	Female	193.544	50.3376	121.941	1.35622	0.0203792	Male_biased
C1QL1	Male	Female	363.284	134.301	248.793	1.35566	0.00200124	Male_biased
ASB2	Male	Female	127.284	66.6404	96.962	1.35419	0.0277224	Male_biased
HSPB7	Male	Female	160.634	60.6165	110.625	1.33998	0.0278957	Male_biased
DES	Male	Female	538.002	183.975	360.989	1.32643	0.00431616	Male_biased
KIF11	Male	Female	279.17	75.6266	177.398	1.32602	0.010967	Male_biased
ACSL5	Male	Female	328.753	161.84	245.296	1.3255	0.000428415	Male_biased
PTPN6	Male	Female	679.637	285.553	482.595	1.3165	0.00117809	Male_biased
LIMD2	Male	Female	232.986	95.0416	164.014	1.30363	0.0115352	Male_biased
CELF5	Male	Female	390.908	580.299	485.603	1.29803	0.0206214	Male_biased
SNCG	Male	Female	493.433	1009.3	751.364	1.28725	0.000426244	Male_biased
FABP5	Male	Female	288.137	115.226	201.681	1.27892	0.00475732	Male_biased
SLC16A3	Male	Female	311.13	170.501	240.816	1.2648	0.00790559	Male_biased
ARHGAP4	Male	Female	745.56	281.137	513.348	1.26128	0.000102511	Male_biased
SEMA4A	Male	Female	376.225	165.406	270.815	1.25963	0.00629116	Male_biased
BTK	Male	Female	167.456	65.9168	116.686	1.25861	0.0206214	Male_biased
KLHDC7A	Male	Female	380.206	159.328	269.767	1.24617	0.00474705	Male_biased
LAPTM5	Male	Female	730.802	325.919	528.361	1.22234	0.000303719	Male_biased
LHX1	Male	Female	364.892	689.921	527.407	1.21614	0.00199745	Male_biased
SERPINB1	Male	Female	603.547	262.567	433.057	1.2151	0.0005431	Male_biased
PLEKHH2	Male	Female	206.562	87.4206	146.991	1.18329	0.00629116	Male_biased
DISP3	Male	Female	657.138	659.29	658.214	1.17838	3.19e-05	Male_biased
LTB	Male	Female	260.54	128.077	194.309	1.15084	0.018331	Male_biased
PLK4	Male	Female	184.952	67.8723	126.412	1.14132	0.0390397	Male_biased
LGALS3	Male	Female	748.99	383.22	566.105	1.13474	8.53e-07	Male_biased
ARHGAP45	Male	Female	1399.67	657.195	1028.43	1.10781	0.00141252	Male_biased
CMYA5	Male	Female	817.144	343.063	580.104	1.0953	0.010831	Male_biased
RYR1	Male	Female	2979.22	2568.47	2773.85	1.09421	0.00109512	Male_biased
S100A4	Male	Female	2704.14	1456.19	2080.17	1.08603	0.000214599	Male_biased
ZFP36	Male	Female	404.059	284.504	344.281	1.07896	0.000282041	Male_biased
ARHGAP9	Male	Female	579.84	272.118	425.979	1.07213	0.0237579	Male_biased
ADAMTSL4	Male	Female	394.447	220.068	307.257	1.07186	0.00945194	Male_biased
BARHL2	Male	Female	410.218	838.949	624.583	1.06802	0.0319879	Male_biased
CARNS1	Male	Female	497.338	255.518	376.428	1.06748	0.00256693	Male_biased
CD44	Male	Female	913.841	409.47	661.656	1.06023	0.00749152	Male_biased
ITGA4	Male	Female	453.857	153.306	303.581	1.04925	0.00845683	Male_biased
DOK3	Male	Female	345.83	143.914	244.872	1.02994	0.0469262	Male_biased
GHDC	Male	Female	316.646	182.722	249.684	1.0268	0.0168721	Male_biased
UBE2C	Male	Female	260.868	75.6659	168.267	1.02645	0.0364856	Male_biased
CATIP	Male	Female	608.774	653.646	631.21	1.02366	8.62e-05	Male_biased
GRM4	Male	Female	2584.13	3765.51	3174.82	1.0171	0.0014035	Male_biased
HMGN2	Male	Female	1485.62	623.727	1054.67	1.01622	0.00115644	Male_biased
FLI1	Male	Female	447.023	199.311	323.167	1.01269	0.00637289	Male_biased
MAPK13	Male	Female	435.415	250.145	342.78	1.00188	0.00208033	Male_biased
CDH15	Male	Female	1160.04	1457.05	1308.55	0.997908	3.82e-05	Male_biased
CORO1A	Male	Female	1950.64	1005.45	1478.05	0.98827	0.00324584	Male_biased
PGD	Male	Female	1608	910.322	1259.16	0.987738	0.00756844	Male_biased
SLC6A7	Male	Female	452.875	539.21	496.043	0.986588	0.0305155	Male_biased
COL5A3	Male	Female	268.597	163.496	216.047	0.971258	0.0160775	Male_biased
TRANK1	Male	Female	261.561	163.205	212.383	0.962749	0.0134641	Male_biased
BPI	Male	Female	765.018	229.628	497.323	0.960275	0.00347766	Male_biased
HPCA	Male	Female	842.705	1426.51	1134.61	0.953327	0.000607506	Male_biased
TAB3	Male	Female	341.622	195.721	268.671	0.949093	0.0192655	Male_biased
COL7A1	Male	Female	264.057	157.242	210.65	0.941545	0.049749	Male_biased
LBR	Male	Female	849.898	362.072	605.985	0.923798	0.00254326	Male_biased
ARPC1B	Male	Female	1929.39	950.015	1439.7	0.923724	0.0102928	Male_biased
SLC26A2	Male	Female	523.308	297.838	410.573	0.920927	0.0384682	Male_biased
VASP	Male	Female	847.8	464.735	656.267	0.912975	0.0297348	Male_biased
ENGASE	Male	Female	4707.43	2684.04	3695.74	0.906619	4.55e-08	Male_biased
RNF112	Male	Female	659.191	628.876	644.034	0.887839	0.030191	Male_biased
WAS	Male	Female	519.58	269.809	394.695	0.875017	0.0227702	Male_biased
NBEAL2	Male	Female	1278.02	659.866	968.943	0.868097	0.000566254	Male_biased
LYN	Male	Female	450.152	220.741	335.446	0.86472	0.0186894	Male_biased
PAX6	Male	Female	633.262	943.284	788.273	0.860476	0.0327973	Male_biased
SEPTIN1	Male	Female	471.064	303.918	387.491	0.852201	0.0152118	Male_biased
JARID2	Male	Female	1731.15	1293.26	1512.2	0.846806	0.00431616	Male_biased
PPFIA4	Male	Female	5154.37	6372.57	5763.47	0.838107	0.000127786	Male_biased
HELZ2	Male	Female	559.913	383.194	471.554	0.837597	0.00601829	Male_biased
UCMA	Male	Female	984.069	489.813	736.941	0.837571	0.00122987	Male_biased
COTL1	Male	Female	876.219	431.565	653.892	0.831309	0.0384682	Male_biased
VCAM1	Male	Female	1856.63	761.968	1309.3	0.828469	2.67e-05	Male_biased
MFNG	Male	Female	377.428	221.994	299.711	0.828438	0.0278957	Male_biased
CAPG	Male	Female	669.798	362.272	516.035	0.828396	0.0413474	Male_biased
GABRD	Male	Female	3260.04	5059.76	4159.9	0.821237	0.0312361	Male_biased
GRK6	Male	Female	984.4	556.973	770.686	0.812515	0.00550677	Male_biased
ALDH3B1	Male	Female	538.32	322.095	430.208	0.812272	0.0171082	Male_biased
RASGRP2	Male	Female	565.248	347.787	456.517	0.807466	0.0236528	Male_biased
S100A11	Male	Female	984.025	638.91	811.467	0.803982	0.0257095	Male_biased
DISP2	Male	Female	1191.25	1963.41	1577.33	0.795277	0.0334226	Male_biased
SIPA1	Male	Female	1135.61	599.258	867.436	0.783625	0.00491021	Male_biased
CPAMD8	Male	Female	2289.53	1075.8	1682.67	0.766357	0.0165781	Male_biased
FBN1	Male	Female	537.018	376.646	456.832	0.76287	0.0490379	Male_biased
MYH9	Male	Female	7060.5	3832.92	5446.71	0.758073	0.000559067	Male_biased
ELF1	Male	Female	415.001	253.965	334.483	0.751032	0.0379868	Male_biased
KCNH3	Male	Female	881.997	1307.44	1094.72	0.740899	0.0203792	Male_biased
MICAL1	Male	Female	1481.16	891.377	1186.27	0.711535	0.00431616	Male_biased
LYST	Male	Female	826.686	632.416	729.551	0.701332	0.0400745	Male_biased
UCP2	Male	Female	4398.03	2486.21	3442.12	0.699169	0.0305155	Male_biased
IGFBP4	Male	Female	735.824	469.436	602.63	0.696738	0.0340726	Male_biased
IL17RA	Male	Female	709.327	402.322	555.824	0.694468	0.0143914	Male_biased
ABCA6	Male	Female	734.199	501.133	617.666	0.693688	0.0297348	Male_biased
PFN1	Male	Female	3338.62	2229.08	2783.85	0.68719	0.0149705	Male_biased
GYS1	Male	Female	797.512	570.506	684.009	0.681618	0.0384087	Male_biased
CCDC61	Male	Female	499.357	418.916	459.137	0.6813	0.0334516	Male_biased
PRR13	Male	Female	594.109	400.883	497.496	0.680082	0.0227702	Male_biased
STAT6	Male	Female	533.893	364.884	449.389	0.652247	0.0472799	Male_biased
GRIN2C	Male	Female	1454.37	2048.14	1751.26	0.646864	0.0359544	Male_biased
LENG8	Male	Female	2870.16	1998.44	2434.3	0.641692	0.0340726	Male_biased
ACTN1	Male	Female	1298.83	838.962	1068.9	0.633113	0.0340757	Male_biased
CCDC88B	Male	Female	4028.79	2795.16	3411.97	0.619226	0.0104049	Male_biased
MT2B	Male	Female	971.733	779.253	875.493	0.60223	0.0297348	Male_biased
PLXNB3	Male	Female	942.352	688.117	815.235	0.578004	0.0278957	Male_biased
PYGL	Male	Female	5342.4	3213.13	4277.76	0.569906	0.00108478	Male_biased
RPS29	Male	Female	1707.98	1066.94	1387.46	0.569192	0.0148059	Male_biased
PPFIBP2	Male	Female	814.346	686.513	750.43	0.565895	0.0450571	Male_biased
RPS4X_2	Male	Female	6544.35	4351.33	5447.84	0.525445	0.0268622	Male_biased
MTSS1	Male	Female	1650.55	2527.39	2088.97	-0.505588	0.048886	Female_biased
DUSP8	Male	Female	997.391	1681.89	1339.64	-0.506216	0.0494876	Female_biased
KCNH2	Male	Female	1460.11	2181.46	1820.78	-0.519153	0.0236528	Female_biased
ZBTB7B	Male	Female	1211.12	1641.38	1426.25	-0.5244	0.0423451	Female_biased
MARK3	Male	Female	1718.99	2318.55	2018.77	-0.527898	0.0400575	Female_biased
SLC38A2	Male	Female	3132.53	3967.72	3550.13	-0.556064	0.0357748	Female_biased
NRCAM	Male	Female	1566.97	2156.12	1861.55	-0.556343	0.0257095	Female_biased
DNER	Male	Female	4309.16	6086.11	5197.63	-0.560577	0.0163347	Female_biased
ZIC2	Male	Female	4386.82	6087.59	5237.21	-0.567668	0.0115352	Female_biased
ITGB5	Male	Female	2185.1	2906.52	2545.81	-0.569347	0.00604874	Female_biased
FBXL16	Male	Female	1789.13	4051.82	2920.47	-0.578015	0.0395104	Female_biased
WSCD2	Male	Female	2481.49	3997.54	3239.52	-0.586628	0.00117809	Female_biased
TSPAN13	Male	Female	901.724	1286.39	1094.06	-0.616548	0.0115352	Female_biased
NR1D2	Male	Female	1007.75	1202.49	1105.12	-0.620846	0.00636075	Female_biased
DDX3X	Male	Female	3541.62	4971.68	4256.65	-0.62941	0.000426244	Female_biased
REPIN1	Male	Female	763.261	1122.98	943.119	-0.642091	0.0171082	Female_biased
RGCC	Male	Female	2075.12	2619.58	2347.35	-0.671241	0.00703939	Female_biased
LARGE1	Male	Female	1141.52	2172.76	1657.14	-0.677263	0.00494534	Female_biased
ZBED6CL	Male	Female	613.349	889.559	751.454	-0.685023	0.0400575	Female_biased
CHST2	Male	Female	842.989	1556.42	1199.7	-0.704879	0.0190781	Female_biased
BCAR1	Male	Female	1857.57	3553.82	2705.69	-0.714917	0.00636075	Female_biased
DACT1	Male	Female	403.617	533.984	468.8	-0.718412	0.0431415	Female_biased
ZFX	Male	Female	267.059	471.567	369.313	-0.732419	0.0469924	Female_biased
NR2F1	Male	Female	1791.67	2964.8	2378.24	-0.761274	0.000415499	Female_biased
ZIC5	Male	Female	521.231	1047.88	784.558	-0.770251	0.0197529	Female_biased
BSPRY	Male	Female	339.505	482.881	411.193	-0.774329	0.0431415	Female_biased
LRRN3	Male	Female	254.62	578.04	416.33	-0.840109	0.0178343	Female_biased
MYPOP	Male	Female	231.039	351.438	291.239	-0.871933	0.0411002	Female_biased
EBF4	Male	Female	212.446	401.313	306.879	-0.89171	0.039259	Female_biased
ROBO2	Male	Female	200.977	353.677	277.327	-0.893637	0.0489303	Female_biased
ZNF771	Male	Female	520.898	1073.21	797.053	-0.905738	0.000831548	Female_biased
FAM222A	Male	Female	253.233	673.6	463.417	-0.933017	0.00286268	Female_biased
TNFRSF12A	Male	Female	159.947	311.311	235.629	-0.937658	0.027293	Female_biased
MASP1	Male	Female	162.336	359.757	261.047	-0.96957	0.0227702	Female_biased
ADRA2C	Male	Female	862.055	1721.82	1291.94	-0.984911	0.000377366	Female_biased
PIP5K1A	Male	Female	615.582	1198.13	906.854	-0.997377	0.0132263	Female_biased
HUNK	Male	Female	134.794	211.183	172.989	-1.0647	0.0145603	Female_biased
GABRA3	Male	Female	177.422	311.509	244.465	-1.11361	0.00420154	Female_biased
GRIN3B	Male	Female	186.94	329.171	258.056	-1.15037	0.0411002	Female_biased
LOX	Male	Female	580.847	1199.71	890.281	-1.3503	0.00122987	Female_biased
PRSS16	Male	Female	78.1945	156.601	117.398	-1.58225	0.00793133	Female_biased
PENK	Male	Female	132.149	268.918	200.533	-1.60412	0.000891999	Female_biased
NKX6-3	Male	Female	46.309	150.668	98.4887	-1.81716	0.00762166	Female_biased
GLP2R	Male	Female	18.9197	35.4641	27.1919	-4.64478	0.00431616	Female_biased
