# Supplementary material for: Sex Differences in Cochlear Transcriptomes in Horseshoe Bats
Source: Animals (Basel). 2024 Apr 14;14(8):1177. doi: 10.3390/ani14081177 (PMC11047584; doi:10.3390/ani14081177)
Supplement: Supplementary file 1 [file animals-14-01177-s001.zip › Table S5.xlsx]

## Sheet: Rahi_male_biased
Category	GO	Pathway	Genes	Fold Enrichment	FDR
GO Biological Processes	GO:0050900	leukocyte migration	ITGA4 RAC2 LGALS3 S100A8 ADAM8 S100A9 CXCR1 ITGAL NCKAP1L TNFAIP6 ITGB2 VCAM1 CCR1 SPI1 MMP9 CORO1A CSF3R EPX FFAR2 NLRP12 PTAFR IL17RA SELL LYN LYST MYH9 HCK CXCR4 S100A12	6.41184	7.4e-12
GO Biological Processes	GO:0006954	inflammatory response	TYROBP CD44 TNFAIP6 PTGER2 IL1RN CASP1 S100A8 ADAM8 S100A9 CCR1 HP MAPK13 ALOX15 IL17RA BTK HCK MMP8 FFAR2 ZFP36 ALOX5AP IGFBP4 NLRP12 PIK3AP1 NCF1 ITGB2 VCAM1 S100A12 CYBB PTAFR LYN ITGAL MGST2 FGR LYZ MMP9 CXCR4	3.99761	2.32e-09
GO Biological Processes	GO:0045321	leukocyte activation	TYROBP BPI LYN ITGA4 VCAM1 CD44 LCP1 CAMP CR1 FGR BTK WAS SPI1 MFNG MYH9 CORO1A PTPN6 MMP8 NCKAP1L PCK1 RAC2 WDFY4 DOCK2 IL2RG ADAM8 DCLRE1C ITGB2 STAT6 CCDC88B PTAFR TBC1D10C ADGRG3 SEMA4A NTRK1 ITGAL RASAL3 MYB LGALS3 LAPTM5 S100A12	3.53126	3.73e-09
GO Biological Processes	GO:0048534	hematopoietic or lymphoid organ development	CEBPE LYN ITGA4 MYB VCAM1 TNFAIP6 ZFP36 FBN1 CR1 JARID2 BTK SPI1 MFNG PTPN6 CSF3R NCKAP1L PCK1 TOP2A DOCK2 LBR IL2RG ADAM8 FLI1 DCLRE1C CCNB2 STAT6 HCLS1 ADGRG3 SEMA4A MB NTRK1 MYH9 TYROBP ACTN1 NBEAL2 CCR1 LTF MMP9	3.61226	5.41e-09
GO Biological Processes	GO:0002366	leukocyte activation involved in immune response	TYROBP LYN LCP1 CR1 FGR BTK SPI1 MFNG PTPN6 PCK1 RAC2 DOCK2 STAT6 PTAFR SEMA4A ITGB2 ITGAL CORO1A MYB NCKAP1L LGALS3	6.50028	6.51e-09
GO Biological Processes	GO:0006935	chemotaxis	CXCR4 VASP RAC2 LGALS3 S100A8 S100A9 CXCR1 CCR1 SEMA4A PLXNB3 CORO1A NCKAP1L TNFAIP6 ITGB2 PAX6 SPI1 CSF3R MYOT FFAR2 DOCK2 ADAM8 VCAM1 PTAFR IL17RA NTRK1 BIN2 LYN LYST PLP2 S100A12	4.42196	6.51e-09
GO Biological Processes	GO:0042330	taxis	CXCR4 VASP RAC2 LGALS3 S100A8 S100A9 CXCR1 CCR1 SEMA4A PLXNB3 CORO1A NCKAP1L TNFAIP6 ITGB2 PAX6 SPI1 CSF3R MYOT FFAR2 DOCK2 ADAM8 VCAM1 PTAFR IL17RA NTRK1 BIN2 LYN LYST PLP2 S100A12	4.3958	6.51e-09
GO Biological Processes	GO:0060326	cell chemotaxis	CXCR4 LGALS3 S100A8 S100A9 CXCR1 CCR1 NCKAP1L TNFAIP6 ITGB2 PLXNB3 SPI1 CORO1A CSF3R FFAR2 RAC2 ADAM8 VCAM1 IL17RA BIN2 LYN LYST S100A12	6.13843	6.51e-09
GO Biological Processes	GO:0002263	cell activation involved in immune response	TYROBP LYN LCP1 CR1 FGR BTK SPI1 MFNG PTPN6 PCK1 RAC2 DOCK2 STAT6 PTAFR SEMA4A ITGB2 ITGAL CORO1A MYB NCKAP1L LGALS3	6.42003	6.58e-09
GO Biological Processes	GO:0046649	lymphocyte activation	TYROBP LYN ITGA4 VCAM1 CD44 LCP1 CR1 FGR BTK WAS SPI1 MFNG MYH9 CORO1A PTPN6 NCKAP1L PCK1 RAC2 WDFY4 DOCK2 IL2RG ADAM8 DCLRE1C ITGB2 STAT6 CCDC88B TBC1D10C ADGRG3 SEMA4A NTRK1 ITGAL RASAL3 MYB LGALS3 LAPTM5	3.7358	6.58e-09
GO Biological Processes	GO:0002521	leukocyte differentiation	LYN ITGA4 VCAM1 TNFAIP6 FBN1 CR1 BTK SPI1 CEBPE MFNG PTPN6 NCKAP1L PCK1 DOCK2 LBR IL2RG ADAM8 DCLRE1C STAT6 HCLS1 ADGRG3 SEMA4A NTRK1 MYH9 TYROBP MYB CCR1 LTF MMP9	4.39894	8.41e-09
GO Biological Processes	GO:0002520	immune system development	CEBPE LYN ITGA4 MYB VCAM1 TNFAIP6 ZFP36 FBN1 CR1 JARID2 BTK SPI1 MFNG PTPN6 CSF3R NCKAP1L PCK1 TOP2A DOCK2 LBR IL2RG ADAM8 FLI1 DCLRE1C CCNB2 STAT6 HCLS1 ADGRG3 SEMA4A MB NTRK1 MYH9 TYROBP ACTN1 NBEAL2 CCR1 LTF MMP9	3.39709	1.02e-08
GO Biological Processes	GO:0030097	hemopoiesis	CEBPE LYN ITGA4 MYB VCAM1 TNFAIP6 ZFP36 FBN1 CR1 BTK SPI1 MFNG PTPN6 CSF3R NCKAP1L PCK1 TOP2A DOCK2 LBR IL2RG ADAM8 FLI1 DCLRE1C STAT6 HCLS1 ADGRG3 SEMA4A MB NTRK1 MYH9 TYROBP ACTN1 NBEAL2 CCR1 LTF MMP9	3.56231	1.02e-08
GO Biological Processes	GO:0001775	cell activation	MYH9 TYROBP BPI LYN ITGA4 VCAM1 CD44 LCP1 CAMP IL17RA CR1 FGR BTK WAS SPI1 MFNG CORO1A PTPN6 MMP8 NCKAP1L PCK1 RAC2 WDFY4 DOCK2 IL2RG ADAM8 DCLRE1C ITGB2 STAT6 CCDC88B PTAFR TBC1D10C ADGRG3 SEMA4A NTRK1 ITGAL RASAL3 MYB LGALS3 LAPTM5 S100A12	3.17276	1.09e-08
GO Biological Processes	GO:0006909	phagocytosis	BIN2 RAC2 ARHGAP25 FGR ITGAL BTK CEBPE MYH9 HCK CORO1A NCF2 NCKAP1L DOCK2 LYST ITGB2 ALOX15 IL2RG TYROBP LYN	6.91907	1.09e-08
GO Biological Processes	GO:0030595	leukocyte chemotaxis	LGALS3 S100A8 S100A9 CXCR1 NCKAP1L TNFAIP6 ITGB2 CCR1 SPI1 CORO1A CSF3R FFAR2 RAC2 ADAM8 IL17RA LYN LYST CXCR4 S100A12	6.91907	1.09e-08
GO Biological Processes	GO:0007010	cytoskeleton organization	CCDC88C CAPG ACTN1 CORO1A COTL1 PFN1 NCKAP1L VASP RAC2 ARPC1B GMFG MICAL1 LCP1 NUSAP1 KIF11 MYO1F PLEKHH2 CATIP ARHGAP25 CCDC88B XIRP1 TCAP DES HCLS1 NEB PLK4 WAS MYH9 HCK CCDC61 GPR65 PAX6 DOCK2 ESPL1 CASQ1 CCNB2 ALOX15 SEPTIN1 ARHGDIB CCNB1 CENPE TYROBP SIPA1 ARHGAP4 S100A8 S100A9	2.85846	1.72e-08
GO Biological Processes	GO:0007015	actin filament organization	CAPG CORO1A COTL1 PFN1 VASP RAC2 ARPC1B GMFG MICAL1 LCP1 MYO1F PLEKHH2 CATIP ARHGAP25 XIRP1 TCAP HCLS1 NEB WAS GPR65 ACTN1 NCKAP1L ALOX15 HCK	4.9423	2.92e-08
GO Biological Processes	GO:0050727	regulation of inflammatory response	TNFAIP6 CASP1 MAPK13 S100A8 ALOX15 S100A9 IL17RA BTK MMP8 FFAR2 ZFP36 ALOX5AP NLRP12 ADAM8 PIK3AP1 NCF1 LYN MGST2 FGR MMP9 HCK S100A12	5.4073	3.11e-08
GO Biological Processes	GO:0016477	cell migration	ARHGAP4 CORO1A ITGA4 CXCR4 NCKAP1L RAC2 LGALS3 DOCK2 ARHGEF39 S100A8 ADAM8 ITGB2 S100A9 CXCR1 CCR1 SEMA4A PLXNB3 ITGAL CD44 ARHGDIB TNFAIP6 VCAM1 FGR PAX6 SPI1 MMP9 CSF3R EPX FFAR2 KIF20B NLRP12 BARHL2 PTAFR IL17RA SELL LYN MYH9 PFN1 BIN2 LCP1 S100A11 ADGRG3 LYST HCK S100A12	2.78236	5.84e-08
GO Biological Processes	GO:0040011	locomotion	ARHGAP4 CORO1A ITGA4 CXCR4 NCKAP1L VASP RAC2 LGALS3 DOCK2 ARHGEF39 S100A8 ADAM8 ITGB2 S100A9 CXCR1 CCR1 SEMA4A PLXNB3 ITGAL CD44 ARHGDIB TNFAIP6 VCAM1 FGR PAX6 SPI1 MMP9 CSF3R MYOT EPX FFAR2 KIF20B NLRP12 BARHL2 GRIN2C PTAFR IL17RA SELL NTRK1 LYN WAS MYH9 PFN1 BIN2 LCP1 S100A11 ADGRG3 LYST PLP2 HCK S100A12	2.53597	7.54e-08
GO Biological Processes	GO:0030029	actin filament-based process	WAS CAPG ACTN1 CORO1A COTL1 PFN1 NCKAP1L VASP RAC2 ARPC1B GMFG MICAL1 LCP1 MYO1F PLEKHH2 CATIP ARHGAP25 XIRP1 TCAP HCLS1 NEB CCDC88C MYH9 MYLK2 HCK GPR65 DOCK2 CASQ1 ALOX15 ARHGDIB TYROBP	3.58298	1.33e-07
GO Biological Processes	GO:0002252	immune effector process	TYROBP CR1 LYN LCP1 FGR MPO BTK SPI1 MFNG PTPN6 EPX PCK1 FFAR2 RAC2 DOCK2 NCF1 STAT6 PTAFR SEMA4A ITGB2 ITGAL WAS CORO1A MYB NCKAP1L LYST LGALS3 LAPTM5 HCK	3.76969	1.49e-07
GO Biological Processes	GO:0030036	actin cytoskeleton organization	CAPG ACTN1 CORO1A COTL1 PFN1 NCKAP1L VASP RAC2 ARPC1B GMFG MICAL1 LCP1 MYO1F PLEKHH2 CATIP ARHGAP25 XIRP1 TCAP HCLS1 NEB WAS MYH9 HCK GPR65 DOCK2 CASQ1 ALOX15 ARHGDIB TYROBP	3.73538	1.76e-07
GO Biological Processes	GO:0007159	leukocyte cell-cell adhesion	S100A8 S100A9 ITGA4 ITGB2 VCAM1 CR1 CORO1A PTPN6 NCKAP1L PCK1 IL2RG ADAM8 CCDC88B PTAFR ITGAL CD44 RASAL3 MYB RAC2 SELL LGALS3 LAPTM5 LYN	4.33942	6.04e-07
GO Biological Processes	GO:0048870	cell motility	ARHGAP4 CORO1A ITGA4 CXCR4 NCKAP1L RAC2 LGALS3 DOCK2 ARHGEF39 S100A8 ADAM8 ITGB2 S100A9 CXCR1 CCR1 SEMA4A PLXNB3 ITGAL CD44 ARHGDIB TNFAIP6 VCAM1 FGR PAX6 SPI1 MMP9 CSF3R EPX FFAR2 KIF20B NLRP12 BARHL2 PTAFR IL17RA SELL LYN WAS MYH9 PFN1 BIN2 LCP1 S100A11 ADGRG3 LYST HCK S100A12	2.52292	6.04e-07
GO Biological Processes	GO:0051674	localization of cell	ARHGAP4 CORO1A ITGA4 CXCR4 NCKAP1L RAC2 LGALS3 DOCK2 ARHGEF39 S100A8 ADAM8 ITGB2 S100A9 CXCR1 CCR1 SEMA4A PLXNB3 ITGAL CD44 ARHGDIB TNFAIP6 VCAM1 FGR PAX6 SPI1 MMP9 CSF3R EPX FFAR2 KIF20B NLRP12 BARHL2 PTAFR IL17RA SELL LYN WAS MYH9 PFN1 BIN2 LCP1 S100A11 ADGRG3 LYST HCK S100A12	2.52292	6.04e-07
GO Biological Processes	GO:0042113	B cell activation	TYROBP LYN ITGA4 VCAM1 CR1 BTK SPI1 MFNG PTPN6 NCKAP1L IL2RG DCLRE1C STAT6 TBC1D10C ADGRG3 NTRK1 LAPTM5	5.95012	6.68e-07
GO Biological Processes	GO:0097435	supramolecular fiber organization	CCDC88C CAPG CORO1A COTL1 PFN1 VASP RAC2 ARPC1B GMFG MICAL1 LCP1 MYO1F PLEKHH2 CATIP ARHGAP25 CCDC88B XIRP1 TCAP DES HCLS1 NEB WAS TNFAIP6 GPR65 ACTN1 NCKAP1L CASQ1 ALOX15 COL5A3 HCK	3.3653	8.23e-07
GO Biological Processes	GO:0030099	myeloid cell differentiation	CEBPE MYB TNFAIP6 ZFP36 FBN1 SPI1 PTPN6 CSF3R NCKAP1L LBR FLI1 HCLS1 MB LYN MYH9 TYROBP ACTN1 NBEAL2 CCR1 LTF MMP9	4.62242	8.58e-07
GO Biological Processes	GO:0009607	response to biotic stimulus	FGR MPO LTF LYZ HCK BPI EPX S100A8 S100A9 S100A12 CAMP LYN CASP1 TYROBP ZFP36 LCN2 LAPTM5 IL17RA CR1 BTK WAS SPI1 CEBPE PYGL COTL1 PTPN6 PCK1 PTGER2 WDFY4 LGALS3 PLAC8 ADAM8 NCF1 VCAM1 CYBB CCDC88B PTAFR HP CORO1A FFAR2 LYST HMGN2 NCF2 CXCR4 CHIT1	2.51685	8.65e-07
GO Biological Processes	GO:0007155	cell adhesion	MYH9 ITGAL ITGA2B CD44 ITGA4 MYOT CDH15 S100A8 ADAM8 ITGB2 VCAM1 S100A9 PLXNB3 LYN OLFM4 CXCR4 IL1RN ALOX15 FBN1 CR1 SPI1 COL5A3 CORO1A PTPN6 COL7A1 CSF3R NCKAP1L TNFAIP6 PCK1 IL2RG S100A11 CCDC88B PTAFR SELL MYBPC1 ACTN1 RASAL3 MYB RAC2 LGALS3 LAPTM5 SIPA1 HCK CCR1	2.5207	1.18e-06
GO Biological Processes	GO:0051707	response to other organism	FGR MPO LTF LYZ HCK BPI EPX S100A8 S100A9 S100A12 CAMP LYN CASP1 TYROBP ZFP36 LCN2 IL17RA CR1 BTK WAS SPI1 CEBPE PYGL COTL1 PTPN6 PCK1 PTGER2 WDFY4 LGALS3 PLAC8 ADAM8 NCF1 VCAM1 CYBB CCDC88B PTAFR HP CORO1A FFAR2 LYST HMGN2 NCF2 CXCR4 CHIT1	2.52216	1.18e-06
GO Biological Processes	GO:0043207	response to external biotic stimulus	FGR MPO LTF LYZ HCK BPI EPX S100A8 S100A9 S100A12 CAMP LYN CASP1 TYROBP ZFP36 LCN2 IL17RA CR1 BTK WAS SPI1 CEBPE PYGL COTL1 PTPN6 PCK1 PTGER2 WDFY4 LGALS3 PLAC8 ADAM8 NCF1 VCAM1 CYBB CCDC88B PTAFR HP CORO1A FFAR2 LYST HMGN2 NCF2 CXCR4 CHIT1	2.51778	1.19e-06
GO Biological Processes	GO:0042110	T cell activation	CD44 LCP1 VCAM1 CR1 WAS SPI1 MYH9 CORO1A PTPN6 NCKAP1L PCK1 RAC2 WDFY4 DOCK2 IL2RG ADAM8 STAT6 CCDC88B SEMA4A ITGAL RASAL3 MYB LGALS3 LAPTM5 LYN	3.74063	1.8e-06
GO Biological Processes	GO:0030832	regulation of actin filament length	CAPG COTL1 PFN1 VASP PLEKHH2 HCLS1 CORO1A NCKAP1L ARPC1B ALOX15 WAS NEB HCK	7.61938	1.92e-06
GO Biological Processes	GO:0009617	response to bacterium	MPO LTF LYZ BPI EPX S100A8 S100A9 CAMP ZFP36 LCN2 FGR BTK SPI1 CEBPE PYGL PCK1 PTGER2 PLAC8 VCAM1 S100A12 PTAFR LYN HP CASP1 LYST HCK CHIT1	3.46425	2.17e-06
GO Biological Processes	GO:0043299	leukocyte degranulation	LYN FGR BTK SPI1 RAC2 PTAFR ITGB2 CORO1A NCKAP1L HCK	11.1294	2.25e-06
GO Biological Processes	GO:0044093	positive regulation of molecular function	RASGRP2 GMIP RXFP2 PIK3R5 ADPRH ARHGAP25 TBC1D10C ARHGAP45 NTRK1 SIPA1 PAX6 LTF CD44 MMP9 PFN1 GPR65 S100A8 S100A9 CR1 MFNG MMP8 HPCA NCKAP1L CCNB1 SPAG8 CASP1 ADAM8 ITGB2 PTAFR CYTL1 LYN FGR CENPE CASQ1 NCF1 LAPTM5 HCLS1 NLRP12 BTK S1PR4 PLCB2 S100A12 UBE2C	2.47918	2.38e-06
GO Biological Processes	GO:0050729	positive regulation of inflammatory response	CASP1 MAPK13 S100A8 S100A9 IL17RA BTK MMP8 FFAR2 ALOX5AP ADAM8 MGST2 NLRP12 S100A12	7.40043	2.38e-06
GO Biological Processes	GO:0097529	myeloid leukocyte migration	RAC2 LGALS3 S100A8 S100A9 CXCR1 NCKAP1L TNFAIP6 ADAM8 ITGB2 CCR1 SPI1 CSF3R EPX IL17RA LYN S100A12	5.72141	2.38e-06
GO Biological Processes	GO:0031347	regulation of defense response	TNFAIP6 CASP1 MAPK13 TYROBP S100A8 ALOX15 S100A9 IL17RA CR1 FGR BTK SPI1 MMP8 FFAR2 ZFP36 ALOX5AP NLRP12 ADAM8 PIK3AP1 NCF1 LYN MGST2 MMP9 HCK PTPN6 S100A12	3.52305	2.55e-06
GO Biological Processes	GO:0002682	regulation of immune system process	TYROBP FYB1 BPI RAC2 ADAM8 CR1 LYN CASP1 BTK TNFAIP6 ZFP36 LGALS3 VCAM1 CCR1 FBN1 FGR SPI1 CORO1A PTPN6 ITGA4 MMP8 CSF3R ELF1 EPX NCKAP1L PCK1 FFAR2 IL2RG PIK3AP1 NCF1 ALOX15 STAT6 CCDC88B PTAFR TBC1D10C HCLS1 ITGB2 LTF WAS RASAL3 MYB LAPTM5 HCK	2.45489	2.91e-06
GO Biological Processes	GO:0097530	granulocyte migration	RAC2 LGALS3 S100A8 S100A9 CXCR1 NCKAP1L TNFAIP6 ADAM8 ITGB2 CSF3R EPX IL17RA S100A12	7.23413	2.91e-06
GO Biological Processes	GO:0008154	actin polymerization or depolymerization	CAPG COTL1 PFN1 VASP PLEKHH2 CATIP HCLS1 WAS MICAL1 CORO1A NCKAP1L ARPC1B ALOX15 HCK	6.44989	3.58e-06
GO Biological Processes	GO:0002697	regulation of immune effector process	TYROBP CR1 LYN FGR BTK SPI1 PTPN6 EPX PCK1 FFAR2 RAC2 NCF1 STAT6 PTAFR ITGB2 WAS MYB NCKAP1L LGALS3 LAPTM5	4.31599	4.03e-06
GO Biological Processes	GO:0032970	regulation of actin filament-based process	CAPG COTL1 PFN1 VASP RAC2 GMFG PLEKHH2 HCLS1 MYLK2 HCK CORO1A GPR65 WAS MYH9 NCKAP1L ARPC1B ALOX15 ARHGDIB NEB	4.50236	4.47e-06
GO Biological Processes	GO:0032101	regulation of response to external stimulus	TNFAIP6 CASP1 SEMA4A MAPK13 TYROBP LTF S100A8 ALOX15 S100A9 CCR1 IL17RA CR1 FGR BTK SPI1 MMP8 CXCR4 NCKAP1L FFAR2 ZFP36 RAC2 ALOX5AP NLRP12 ADAM8 PIK3AP1 NCF1 LYN MGST2 MMP9 HCK PTPN6 S100A12	2.91062	4.54e-06
GO Biological Processes	GO:0030183	B cell differentiation	ITGA4 VCAM1 CR1 BTK SPI1 MFNG PTPN6 NCKAP1L IL2RG DCLRE1C ADGRG3 NTRK1	7.61938	5.02e-06
GO Biological Processes	GO:0045730	respiratory burst	NCF1 NCF2 RAC2 CYBB MPO CD52 HCK	18.7396	5.8e-06
GO Biological Processes	GO:0071345	cellular response to cytokine stimulus	CSF3R IL1RN NLRP12 IL2RG STAT6 SPI1 CXCR4 ZFP36 MAPK13 CCR1 IL17RA PAX6 JARID2 BTK WAS CD44 CORO1A ITGA4 VCAM1 CXCR1 CAMP CASP1 ALOX15 HCLS1 LYN LAPTM5 PLP2 HCK PTPN6	3.0722	6.13e-06
GO Biological Processes	GO:0002694	regulation of leukocyte activation	TYROBP BPI LYN VCAM1 CR1 FGR BTK SPI1 CORO1A PTPN6 MMP8 NCKAP1L PCK1 RAC2 IL2RG ADAM8 STAT6 CCDC88B PTAFR TBC1D10C ITGB2 RASAL3 MYB LGALS3 LAPTM5	3.4203	6.82e-06
GO Biological Processes	GO:0002275	myeloid cell activation involved in immune response	TYROBP LYN FGR BTK SPI1 PTPN6 RAC2 DOCK2 PTAFR ITGB2	9.52423	7.26e-06
GO Biological Processes	GO:0051336	regulation of hydrolase activity	SERPINB1 RASGRP2 GMIP ARHGAP9 NLRP12 ADPRH ARHGAP25 TBC1D10C ARHGAP45 PLXNB3 SIPA1 LGALS3 LTF GPR65 S100A8 S100A9 NTRK1 CR1 RASAL3 COL7A1 HPCA MICAL1 CASP1 CPAMD8 PTAFR CD44 MMP9 NCKAP1L LAPTM5 LYN S1PR4 PLCB2	2.80998	8.98e-06
GO Biological Processes	GO:0008064	regulation of actin polymerization or depolymerization	CAPG COTL1 PFN1 VASP PLEKHH2 HCLS1 CORO1A NCKAP1L ARPC1B ALOX15 WAS HCK	7.07514	1.01e-05
GO Biological Processes	GO:0044419	biological process involved in interspecies interaction between organisms	FGR MPO LTF LYZ HCK BPI EPX S100A8 S100A9 S100A12 CAMP LYN CASP1 TYROBP ZFP36 LCN2 IL17RA CR1 BTK WAS SPI1 CEBPE PYGL COTL1 PTPN6 CXCR4 PCK1 PTGER2 WDFY4 LGALS3 PLAC8 ADAM8 NCF1 VCAM1 CYBB CCDC88B PTAFR HP CORO1A FFAR2 LYST HMGN2 NCF2 CHIT1	2.27349	1.37e-05
GO Biological Processes	GO:0009620	response to fungus	LTF S100A12 MPO BTK SPI1 COTL1 IL17RA S100A8 S100A9	10.3659	1.43e-05
GO Biological Processes	GO:0032103	positive regulation of response to external stimulus	CASP1 MAPK13 TYROBP S100A8 S100A9 CCR1 IL17RA BTK SPI1 MMP8 CXCR4 NCKAP1L FFAR2 RAC2 ALOX5AP ADAM8 MGST2 NLRP12 HCK S100A12 LYN	3.76828	1.43e-05
GO Biological Processes	GO:1902531	regulation of intracellular signal transduction	CD44 DUSP13 GPR65 PIK3R5 NLRP12 TAB3 ARHGAP25 S100A12 S100A4 NTRK1 LTF ARHGDIB PTPN6 GRM4 S100A8 S100A9 FBP1 LYN SPI1 GMIP MMP8 IGFBP4 ADAM8 PIK3AP1 TBC1D10C ARHGAP45 ADGRG3 SIPA1 CASP1 FGR MMP9 RASAL3 NCKAP1L CCNB1 NCF1 ALOX15 CCR1 HCLS1 LAPTM5 ARHGAP4 ARHGAP9 DOCK2 ARHGAP30	2.29361	1.45e-05
GO Biological Processes	GO:1903131	mononuclear cell differentiation	LYN ITGA4 VCAM1 CR1 BTK SPI1 MFNG PTPN6 NCKAP1L PCK1 DOCK2 IL2RG ADAM8 DCLRE1C STAT6 ADGRG3 SEMA4A NTRK1 MYH9 MYB	3.90737	1.53e-05
GO Biological Processes	GO:0098609	cell-cell adhesion	MYH9 ITGAL ITGA2B ITGA4 MYOT CDH15 S100A8 ADAM8 S100A9 LYN IL1RN ITGB2 VCAM1 PLXNB3 CR1 SPI1 CORO1A PTPN6 NCKAP1L PCK1 IL2RG S100A11 CCDC88B PTAFR CD44 RASAL3 MYB RAC2 SELL LGALS3 LAPTM5	2.78135	1.6e-05
GO Biological Processes	GO:0032956	regulation of actin cytoskeleton organization	CAPG COTL1 PFN1 VASP RAC2 GMFG PLEKHH2 HCLS1 HCK CORO1A GPR65 WAS NCKAP1L ARPC1B ALOX15 ARHGDIB NEB	4.47841	1.87e-05
GO Biological Processes	GO:0031349	positive regulation of defense response	CASP1 MAPK13 TYROBP S100A8 S100A9 IL17RA BTK SPI1 MMP8 FFAR2 ALOX5AP ADAM8 MGST2 NLRP12 HCK S100A12 LYN	4.46653	1.91e-05
GO Biological Processes	GO:0002886	regulation of myeloid leukocyte mediated immunity	TYROBP LYN FGR BTK SPI1 RAC2 PTAFR ITGB2	12.0063	1.91e-05
GO Biological Processes	GO:0071621	granulocyte chemotaxis	LGALS3 S100A8 S100A9 CXCR1 NCKAP1L TNFAIP6 ITGB2 CSF3R RAC2 IL17RA S100A12	7.36197	1.91e-05
GO Biological Processes	GO:1990266	neutrophil migration	RAC2 LGALS3 S100A8 S100A9 CXCR1 NCKAP1L TNFAIP6 ADAM8 ITGB2 CSF3R S100A12	7.31256	2.01e-05
GO Biological Processes	GO:0030041	actin filament polymerization	CAPG COTL1 PFN1 VASP CATIP HCLS1 WAS CORO1A NCKAP1L ARPC1B ALOX15 HCK	6.42499	2.35e-05
GO Biological Processes	GO:0050865	regulation of cell activation	TYROBP BPI LYN VCAM1 CR1 FGR BTK SPI1 CORO1A PTPN6 MMP8 NCKAP1L PCK1 RAC2 IL2RG ADAM8 STAT6 CCDC88B PTAFR TBC1D10C ITGB2 RASAL3 MYB LGALS3 LAPTM5	3.14251	2.54e-05
GO Biological Processes	GO:0030593	neutrophil chemotaxis	LGALS3 S100A8 S100A9 CXCR1 NCKAP1L TNFAIP6 ITGB2 CSF3R RAC2 S100A12	8.053	2.71e-05
GO Biological Processes	GO:0002696	positive regulation of leukocyte activation	TYROBP VCAM1 CR1 FGR BTK CORO1A MMP8 NCKAP1L PCK1 IL2RG ADAM8 STAT6 CCDC88B PTAFR ITGB2 RASAL3 MYB PTPN6 LYN	3.89645	2.77e-05
GO Biological Processes	GO:0002683	negative regulation of immune system process	TYROBP BPI CR1 LYN TNFAIP6 FBN1 FGR BTK SPI1 PTPN6 ELF1 EPX ALOX15 STAT6 TBC1D10C NCKAP1L LTF LGALS3 LAPTM5 HCK	3.71677	2.85e-05
GO Biological Processes	GO:0034097	response to cytokine	CSF3R IL1RN NLRP12 IL2RG STAT6 SPI1 CXCR4 ZFP36 MAPK13 CCR1 IL17RA PAX6 JARID2 BTK WAS CD44 CORO1A ITGA4 VCAM1 CXCR1 CAMP CASP1 ALOX15 HCLS1 LYN LAPTM5 PLP2 HCK PTPN6	2.78344	3.37e-05
GO Biological Processes	GO:0030098	lymphocyte differentiation	ITGA4 VCAM1 CR1 BTK SPI1 MFNG PTPN6 NCKAP1L PCK1 DOCK2 IL2RG ADAM8 DCLRE1C STAT6 ADGRG3 SEMA4A NTRK1 MYB	4.0066	3.58e-05
GO Biological Processes	GO:0043085	positive regulation of catalytic activity	RASGRP2 GMIP RXFP2 PIK3R5 ADPRH ARHGAP25 TBC1D10C ARHGAP45 NTRK1 SIPA1 LTF CD44 GPR65 S100A8 S100A9 CR1 HPCA NCKAP1L CCNB1 CASP1 ADAM8 PTAFR LYN FGR CENPE NCF1 LAPTM5 NLRP12 ITGB2 S1PR4 PLCB2 S100A12 UBE2C	2.55368	3.58e-05
GO Biological Processes	GO:0007264	small GTPase mediated signal transduction	RASGRP2 ARHGDIB RAC2 GPR65 DOK3 DOK2 ARHGAP25 ARHGAP30 CCDC88C FBP1 NTRK1 GMIP DOCK2 ARHGAP45 SIPA1 WAS RASAL3 ARHGAP4 ARHGAP9 RGS19	3.62828	3.92e-05
GO Biological Processes	GO:0050832	defense response to fungus	LTF S100A12 MPO SPI1 COTL1 IL17RA S100A8 S100A9	10.5655	4.43e-05
GO Biological Processes	GO:1903706	regulation of hemopoiesis	TNFAIP6 ZFP36 FBN1 CR1 PTPN6 CSF3R NCKAP1L PCK1 IL2RG ADAM8 HCLS1 LYN SPI1 MYB CCR1 TYROBP LTF BTK	3.90139	4.98e-05
GO Biological Processes	GO:0002684	positive regulation of immune system process	TYROBP FYB1 ADAM8 CR1 LYN BTK LGALS3 VCAM1 CCR1 FGR SPI1 CORO1A PTPN6 ITGA4 MMP8 ELF1 NCKAP1L PCK1 FFAR2 RAC2 IL2RG STAT6 CCDC88B PTAFR HCLS1 ITGB2 RASAL3 MYB LAPTM5 HCK	2.65555	5.12e-05
GO Biological Processes	GO:0050867	positive regulation of cell activation	TYROBP VCAM1 CR1 FGR BTK CORO1A MMP8 NCKAP1L PCK1 IL2RG ADAM8 STAT6 CCDC88B PTAFR ITGB2 RASAL3 MYB PTPN6 LYN	3.71201	5.12e-05
GO Biological Processes	GO:0002699	positive regulation of immune effector process	TYROBP LYN FGR BTK SPI1 PTPN6 PCK1 FFAR2 RAC2 STAT6 PTAFR ITGB2 MYB CR1 LAPTM5	4.59994	5.24e-05
GO Biological Processes	GO:0002274	myeloid leukocyte activation	TYROBP BPI LYN CAMP FGR BTK SPI1 PTPN6 MMP8 RAC2 DOCK2 PTAFR ITGB2 S100A12	4.88284	5.82e-05
GO Biological Processes	GO:0050864	regulation of B cell activation	TYROBP LYN CR1 BTK PTPN6 NCKAP1L IL2RG STAT6 TBC1D10C LAPTM5	7.28323	5.82e-05
GO Biological Processes	GO:0043300	regulation of leukocyte degranulation	LYN FGR SPI1 RAC2 PTAFR ITGB2 NCKAP1L	12.6066	5.9e-05
GO Biological Processes	GO:0050869	negative regulation of B cell activation	TYROBP LYN CR1 BTK TBC1D10C LAPTM5	16.5087	6.62e-05
GO Biological Processes	GO:0110053	regulation of actin filament organization	CAPG COTL1 PFN1 VASP GMFG PLEKHH2 HCLS1 CORO1A GPR65 WAS NCKAP1L ARPC1B ALOX15 HCK	4.81503	6.62e-05
GO Biological Processes	GO:0032496	response to lipopolysaccharide	BPI S100A8 S100A9 LTF ZFP36 MPO BTK SPI1 CEBPE PTGER2 VCAM1 CAMP PTAFR LYN CASP1 HCK	4.21498	6.69e-05
GO Biological Processes	GO:1903039	positive regulation of leukocyte cell-cell adhesion	VCAM1 CR1 CORO1A ITGA4 NCKAP1L PCK1 IL2RG ADAM8 CCDC88B PTAFR CD44 RASAL3 MYB ITGB2 PTPN6 LYN	4.19268	7.09e-05
GO Biological Processes	GO:0033043	regulation of organelle organization	CAPG COTL1 PFN1 VASP RAC2 GMFG ADPRH PLEKHH2 UBE2C HCLS1 KNTC1 HCK CORO1A NUSAP1 GPR65 PLK4 WAS NCKAP1L ARPC1B KIF20B ALOX15 MMP9 ARHGDIB TOP2A CCNB1 LCP1 CENPE CENPF ESPL1 NEB S100A8 S100A9	2.49776	7.18e-05
GO Biological Processes	GO:0051493	regulation of cytoskeleton organization	CAPG COTL1 PFN1 VASP RAC2 GMFG PLEKHH2 HCLS1 HCK CORO1A GPR65 PLK4 WAS NCKAP1L ARPC1B ALOX15 ARHGDIB NEB S100A8 S100A9	3.45129	7.18e-05
GO Biological Processes	GO:0032535	regulation of cellular component size	CAPG COTL1 PFN1 VASP PLEKHH2 HCLS1 SEMA4A ARHGAP4 CORO1A NCKAP1L ARPC1B BARHL2 ALOX15 WAS NEB HCK	4.13794	8.12e-05
GO Biological Processes	GO:0002523	leukocyte migration involved in inflammatory response	S100A8 S100A9 FFAR2 ADAM8 ITGB2	22.5118	9.43e-05
GO Biological Processes	GO:0098542	defense response to other organism	FGR MPO LTF LYZ HCK BPI EPX CAMP LYN CASP1 TYROBP LCN2 S100A12 CR1 BTK WAS SPI1 COTL1 PTPN6 LGALS3 S100A8 PLAC8 ADAM8 NCF1 S100A9 CYBB CCDC88B IL17RA HP CORO1A FFAR2 LYST NCF2	2.41234	9.86e-05
GO Biological Processes	GO:1903037	regulation of leukocyte cell-cell adhesion	VCAM1 CR1 CORO1A PTPN6 ITGA4 NCKAP1L PCK1 IL2RG ADAM8 CCDC88B PTAFR CD44 RASAL3 MYB LGALS3 ITGB2 LAPTM5 LYN	3.66859	9.86e-05
GO Biological Processes	GO:0030155	regulation of cell adhesion	ADAM8 PLXNB3 LYN OLFM4 CXCR4 IL1RN ALOX15 VCAM1 CR1 SPI1 CORO1A PTPN6 ITGA4 NCKAP1L PCK1 IL2RG CCDC88B PTAFR CD44 RASAL3 MYB RAC2 LGALS3 ITGB2 LAPTM5 SIPA1	2.77816	0.000106106
GO Biological Processes	GO:0030833	regulation of actin filament polymerization	CAPG COTL1 PFN1 VASP HCLS1 CORO1A NCKAP1L ARPC1B ALOX15 HCK	6.64778	0.00011416
GO Biological Processes	GO:0006911	phagocytosis engulfment	BIN2 RAC2 ARHGAP25 MYH9 NCKAP1L ALOX15 ITGB2	11.0058	0.00012984
GO Biological Processes	GO:0002237	response to molecule of bacterial origin	BPI S100A8 S100A9 LTF ZFP36 MPO BTK SPI1 CEBPE PTGER2 VCAM1 CAMP PTAFR LYN CASP1 HCK	3.96208	0.000131006
GO Biological Processes	GO:0002285	lymphocyte activation involved in immune response	LCP1 CR1 SPI1 MFNG PCK1 STAT6 SEMA4A ITGAL CORO1A MYB NCKAP1L LGALS3	5.2594	0.000131006
GO Biological Processes	GO:1902105	regulation of leukocyte differentiation	TNFAIP6 FBN1 CR1 PTPN6 NCKAP1L PCK1 IL2RG ADAM8 HCLS1 LYN MYB CCR1 TYROBP LTF BTK	4.19712	0.000131006
GO Biological Processes	GO:0051258	protein polymerization	CAPG COTL1 PFN1 VASP CATIP HCLS1 WAS CASQ1 UBE2C CORO1A NCKAP1L ARPC1B ALOX15 HCK	4.44464	0.000143079
GO Biological Processes	GO:0033627	cell adhesion mediated by integrin	ITGAL ITGA2B ITGA4 ITGB2 FBN1 PTPN6 NCKAP1L LYN	8.70786	0.000146082
GO Biological Processes	GO:0022407	regulation of cell-cell adhesion	ADAM8 LYN IL1RN VCAM1 CR1 SPI1 CORO1A PTPN6 ITGA4 NCKAP1L PCK1 IL2RG CCDC88B PTAFR CD44 RASAL3 MYB LGALS3 ITGB2 LAPTM5	3.21597	0.000178876
GO Biological Processes	GO:0030335	positive regulation of cell migration	ARHGEF39 ADAM8 SEMA4A LGALS3 CCR1 FGR SPI1 CORO1A ITGA4 CXCR4 NCKAP1L TNFAIP6 RAC2 KIF20B PTAFR LYN MMP9 PFN1 S100A11	3.34278	0.000178876
GO Biological Processes	GO:0002695	negative regulation of leukocyte activation	TYROBP BPI LYN CR1 FGR BTK SPI1 PTPN6 TBC1D10C NCKAP1L LGALS3 LAPTM5	5.05797	0.000186159
GO Biological Processes	GO:0002888	positive regulation of myeloid leukocyte mediated immunity	TYROBP BTK SPI1 PTAFR ITGB2	19.0485	0.000197189
GO Biological Processes	GO:0010035	response to inorganic substance	RASGRP2 MMP9 ALOX5AP MAPK13 NCF1 ALOX15 FBP1 HP MPO RNF112 S100A8 VCAM1 CYBB STAT6 UCP2 NTRK1 SIPA1 HPCA RYR1	3.31336	0.000197189
GO Biological Processes	GO:0051240	positive regulation of multicellular organismal process	PLXNB3 CASP1 IL17RA CR1 FGR PAX6 BTK MMP8 EPX CXCR4 NCKAP1L PCK1 FFAR2 RNF112 PLAC8 IL2RG ADAM8 ITGB2 CAMP FABP5 CYBB STAT6 CCDC88B PTAFR UCP2 HCLS1 SEMA4A NTRK1 LYN MYB MAPK13 CCR1 TYROBP LTF LCN2 LAPTM5 NLRP12	2.17245	0.000223366
GO Biological Processes	GO:0051249	regulation of lymphocyte activation	TYROBP LYN VCAM1 CR1 FGR BTK CORO1A PTPN6 NCKAP1L PCK1 RAC2 IL2RG ADAM8 STAT6 CCDC88B TBC1D10C RASAL3 MYB LGALS3 LAPTM5	3.14951	0.000230691
GO Biological Processes	GO:0070486	leukocyte aggregation	S100A8 S100A9 CD44 RAC2	30.4775	0.000230691
GO Biological Processes	GO:0001817	regulation of cytokine production	TYROBP SERPINB1 BPI CASP1 LTF ZFP36 NLRP12 IL17RA CR1 FGR BTK PTPN6 MMP8 ELF1 EPX NCKAP1L FFAR2 ADAM8 CYBB CCDC88B PTAFR LYN MAPK13 SRGN LAPTM5	2.68579	0.000256487
GO Biological Processes	GO:0099024	plasma membrane invagination	BIN2 RAC2 ARHGAP25 MYH9 NCKAP1L ALOX15 ITGB2	9.63005	0.000276842
GO Biological Processes	GO:0002573	myeloid leukocyte differentiation	TNFAIP6 FBN1 SPI1 CEBPE LBR HCLS1 LYN MYH9 TYROBP CCR1 LTF MMP9	4.81224	0.000286629
GO Biological Processes	GO:0001816	cytokine production	TYROBP SERPINB1 BPI CASP1 LTF ZFP36 NLRP12 IL17RA CR1 FGR BTK PTPN6 MMP8 ELF1 EPX NCKAP1L FFAR2 ADAM8 CYBB CCDC88B PTAFR LYN MAPK13 SRGN LAPTM5	2.66269	0.000289416
GO Biological Processes	GO:0050776	regulation of immune response	FYB1 CR1 LYN CASP1 BTK TYROBP FGR SPI1 PTPN6 ELF1 PCK1 RAC2 ADAM8 PIK3AP1 NCF1 ALOX15 STAT6 PTAFR ITGB2 LTF WAS MYB NCKAP1L FFAR2 LGALS3 LAPTM5 HCK	2.53738	0.000294048
GO Biological Processes	GO:2000147	positive regulation of cell motility	ARHGEF39 ADAM8 SEMA4A LGALS3 CCR1 FGR SPI1 CORO1A ITGA4 CXCR4 NCKAP1L TNFAIP6 RAC2 KIF20B PTAFR LYN MMP9 PFN1 S100A11	3.20066	0.000296616
GO Biological Processes	GO:0022409	positive regulation of cell-cell adhesion	VCAM1 CR1 CORO1A ITGA4 NCKAP1L PCK1 IL2RG ADAM8 CCDC88B PTAFR CD44 RASAL3 MYB ITGB2 PTPN6 LYN	3.65168	0.00030713
GO Biological Processes	GO:0001818	negative regulation of cytokine production	TYROBP SERPINB1 BPI NLRP12 CR1 BTK PTPN6 MMP8 EPX NCKAP1L ZFP36 LTF SRGN LAPTM5	4.09064	0.000312437
GO Biological Processes	GO:0051345	positive regulation of hydrolase activity	RASGRP2 GMIP ADPRH ARHGAP25 TBC1D10C ARHGAP45 SIPA1 GPR65 S100A8 S100A9 NTRK1 CR1 HPCA CASP1 PTAFR LAPTM5 LYN NLRP12 S1PR4 PLCB2	3.06662	0.000312437
GO Biological Processes	GO:0071674	mononuclear cell migration	LGALS3 ITGAL CCR1 SPI1 CORO1A ITGA4 NLRP12 ADAM8 LYN CXCR4 S100A12 CXCR1	4.73555	0.000317158
GO Biological Processes	GO:0045055	regulated exocytosis	LYN FGR BTK SPI1 MYH9 RAC2 MICAL1 PTAFR ITGB2 CORO1A NCKAP1L HCK	4.67962	0.00035436
GO Biological Processes	GO:0002429	immune response-activating cell surface receptor signaling pathway	FYB1 LYN BTK TYROBP CR1 PTPN6 ELF1 NCKAP1L FFAR2 LGALS3 LAPTM5 FGR HCK	4.30661	0.000362898
GO Biological Processes	GO:0002757	immune response-activating signal transduction	FYB1 LYN BTK TYROBP CR1 PTPN6 ELF1 NCKAP1L FFAR2 LGALS3 LAPTM5 FGR HCK	4.30661	0.000362898
GO Biological Processes	GO:0051049	regulation of transport	RAC2 LGALS3 CASQ1 SEPTIN1 ACSL5 LYN ADAM8 MMP9 MYLK2 LCP1 CCR1 ABCA13 FGR BTK SPI1 CORO1A PTPN6 HPCA CXCR4 NCKAP1L FFAR2 DOCK2 KCNH3 MICAL1 KIF20B S100A8 ALOX15 FABP5 CYBB PTAFR SNCG UCP2 CLCN1 ITGB2 HCK IL2RG HCLS1 CYP4F2 DISP3	2.06138	0.000362898
GO Biological Processes	GO:0051272	positive regulation of cellular component movement	ARHGEF39 ADAM8 SEMA4A LGALS3 CCR1 FGR SPI1 CORO1A ITGA4 CXCR4 NCKAP1L TNFAIP6 RAC2 KIF20B PTAFR LYN MMP9 PFN1 S100A11	3.13665	0.000365021
GO Biological Processes	GO:0050866	negative regulation of cell activation	TYROBP BPI LYN CR1 FGR BTK SPI1 PTPN6 TBC1D10C NCKAP1L LGALS3 LAPTM5	4.62499	0.000382613
GO Biological Processes	GO:1902533	positive regulation of intracellular signal transduction	CD44 GPR65 PIK3R5 TAB3 S100A12 S100A4 NTRK1 LTF GRM4 NLRP12 S100A8 S100A9 LYN SPI1 MMP8 IGFBP4 ADAM8 PIK3AP1 CASP1 FGR PTPN6 NCKAP1L NCF1 ALOX15 CCR1 HCLS1 LAPTM5	2.48089	0.000397792
GO Biological Processes	GO:0040017	positive regulation of locomotion	ARHGEF39 ADAM8 SEMA4A LGALS3 CCR1 FGR SPI1 CORO1A ITGA4 CXCR4 NCKAP1L TNFAIP6 RAC2 KIF20B PTAFR LYN MMP9 PFN1 S100A11	3.11072	0.000400045
GO Biological Processes	GO:0002703	regulation of leukocyte mediated immunity	TYROBP CR1 LYN FGR BTK SPI1 PTPN6 RAC2 STAT6 PTAFR ITGB2 WAS NCKAP1L	4.22189	0.000430398
GO Biological Processes	GO:0000212	meiotic spindle organization	MYH9 ESPL1 CCNB2 SEPTIN1	24.763	0.000479019
GO Biological Processes	GO:0032635	interleukin-6 production	BPI NLRP12 BTK PTPN6 MMP8 NCKAP1L PTAFR MAPK13 IL17RA TYROBP	5.44241	0.000479019
GO Biological Processes	GO:0032675	regulation of interleukin-6 production	BPI NLRP12 BTK PTPN6 MMP8 NCKAP1L PTAFR MAPK13 IL17RA TYROBP	5.44241	0.000479019
GO Biological Processes	GO:0042742	defense response to bacterium	MPO LTF LYZ BPI EPX CAMP LCN2 FGR PLAC8 S100A12 HP LYST S100A8 S100A9	3.8953	0.000479019
GO Biological Processes	GO:0050778	positive regulation of immune response	FYB1 CR1 LYN BTK TYROBP FGR SPI1 PTPN6 ELF1 PCK1 ADAM8 STAT6 PTAFR ITGB2 MYB NCKAP1L FFAR2 LGALS3 LAPTM5 HCK	2.95677	0.000479019
GO Biological Processes	GO:0010324	membrane invagination	BIN2 RAC2 ARHGAP25 MYH9 NCKAP1L ALOX15 ITGB2	8.56004	0.000501255
GO Biological Processes	GO:0045577	regulation of B cell differentiation	CR1 PTPN6 NCKAP1L IL2RG BTK	15.0079	0.000523206
GO Biological Processes	GO:0042592	homeostatic process	LTF LYZ CXCR4 PCK1 PTGER2 GPR65 CASQ1 HK3 CXCR1 CCR1 CD52 ZFP36 LCN2 GRIN2C UBE2C BTK SPI1 CORO1A PTPN6 NCKAP1L FFAR2 PLAC8 ADAM8 CCNB2 FABP5 STAT6 CYTL1 UCP2 HCLS1 RYR1 MB LYN CYP4F2 PAX6 PYGL DISP3 S1PR4 S100A8 S100A9	2.01619	0.000536563
GO Biological Processes	GO:0045637	regulation of myeloid cell differentiation	TNFAIP6 ZFP36 FBN1 CSF3R NCKAP1L HCLS1 LYN SPI1 CCR1 TYROBP LTF	4.67627	0.000726435
GO Biological Processes	GO:0051056	regulation of small GTPase mediated signal transduction	GPR65 ARHGAP25 ARHGDIB FBP1 NTRK1 GMIP ARHGAP45 SIPA1 RASAL3 ARHGAP4 ARHGAP9 DOCK2 ARHGAP30	3.92584	0.000853582
GO Biological Processes	GO:0000902	cell morphogenesis	NCKAP1L VASP RAC2 SEMA4A PLXNB3 CCDC88C OLFM4 FGR PAX6 SPI1 ARHGAP4 MYH9 CORO1A PTPN6 ITGA4 MYOT CXCR4 KIF20B BARHL2 ADAM8 NTRK1 CD44 ACTN1 HCK NBEAL2 ITGB2	2.40462	0.000887956
GO Biological Processes	GO:0045123	cellular extravasation	ADAM8 ITGAL VCAM1 ITGA4 ITGB2 PTAFR SELL	7.7906	0.000887956
GO Biological Processes	GO:0036336	dendritic cell migration	SPI1 NLRP12 CXCR4 CXCR1 CCR1	13.3854	0.000890295
GO Biological Processes	GO:0060627	regulation of vesicle-mediated transport	LGALS3 SEPTIN1 LYN FGR BTK SPI1 CORO1A HPCA NCKAP1L RAC2 DOCK2 MICAL1 ALOX15 PTAFR ABCA13 ITGB2 HCK IL2RG	3.01681	0.000905861
GO Biological Processes	GO:0051251	positive regulation of lymphocyte activation	TYROBP VCAM1 CR1 BTK CORO1A NCKAP1L PCK1 IL2RG ADAM8 STAT6 CCDC88B RASAL3 MYB PTPN6 LYN	3.42345	0.000996955
GO Biological Processes	GO:0061515	myeloid cell development	MYB FBN1 PTPN6 FLI1 NCKAP1L TYROBP LTF	7.61938	0.000996955
GO Biological Processes	GO:0070663	regulation of leukocyte proliferation	TYROBP LYN VCAM1 CR1 BTK CORO1A PTPN6 NCKAP1L RAC2 STAT6 CCDC88B RASAL3 LGALS3	3.84381	0.00100993
GO Biological Processes	GO:0016192	vesicle-mediated transport	BIN2 RAC2 LGALS3 ARHGAP25 SNCG SEPTIN1 LYN CXCR1 CCR1 SAMD9 FGR ITGAL BTK WAS SPI1 CEBPE MYH9 HCK CORO1A ITGA4 NCF2 HPCA NCKAP1L DOCK2 MICAL1 LYST ITGB2 ALOX15 PTAFR ABCA13 IL2RG TBC1D10C TYROBP LAPTM5 IRAG2	2.04532	0.00106048
GO Biological Processes	GO:0045785	positive regulation of cell adhesion	OLFM4 ALOX15 VCAM1 CR1 CORO1A PTPN6 ITGA4 NCKAP1L PCK1 IL2RG ADAM8 CCDC88B PTAFR CD44 RASAL3 MYB ITGB2 LYN	2.97156	0.00106435
GO Biological Processes	GO:0006887	exocytosis	SEPTIN1 LYN CCR1 FGR BTK SPI1 MYH9 HCK RAC2 MICAL1 PTAFR ITGB2 CORO1A NCKAP1L	3.57404	0.00110513
GO Biological Processes	GO:0051250	negative regulation of lymphocyte activation	TYROBP LYN CR1 FGR BTK PTPN6 TBC1D10C NCKAP1L LGALS3 LAPTM5	4.85549	0.00113234
GO Biological Processes	GO:0007204	positive regulation of cytosolic calcium ion concentration	CXCR4 PTGER2 GPR65 CASQ1 CXCR1 CCR1 CD52 GRIN2C CORO1A PTPN6 RYR1 LYN S1PR4	3.76513	0.00120658
GO Biological Processes	GO:0002526	acute inflammatory response	HP IL1RN BTK FFAR2 ALOX5AP S100A8 ADAM8 VCAM1	6.0955	0.00130107
GO Biological Processes	GO:0007229	integrin-mediated signaling pathway	ITGA2B FGR ITGAL FYB1 ITGA4 ITGB2 MYH9 HCK	6.0955	0.00130107
GO Biological Processes	GO:0043313	regulation of neutrophil degranulation	SPI1 PTAFR ITGB2	37.1445	0.00130107
GO Biological Processes	GO:0045087	innate immune response	FGR HCK BPI CAMP LYN TYROBP LTF CR1 BTK WAS SPI1 PTPN6 LGALS3 S100A8 LCN2 ADAM8 NCF1 S100A9 S100A12 CYBB IL17RA CORO1A FFAR2 CASP1 LYST NCF2	2.33698	0.00130107
GO Biological Processes	GO:0070662	mast cell proliferation	LYN RAC2 STAT6	37.1445	0.00130107
GO Biological Processes	GO:0070666	regulation of mast cell proliferation	LYN RAC2 STAT6	37.1445	0.00130107
GO Biological Processes	GO:0071706	tumor necrosis factor superfamily cytokine production	BPI LTF ZFP36 BTK PTPN6 MMP8 ADAM8 CYBB PTAFR TYROBP	4.73933	0.00130107
GO Biological Processes	GO:1903555	regulation of tumor necrosis factor superfamily cytokine production	BPI LTF ZFP36 BTK PTPN6 MMP8 ADAM8 CYBB PTAFR TYROBP	4.73933	0.00130107
GO Biological Processes	GO:2000145	regulation of cell motility	ARHGAP4 RAC2 ARHGEF39 ADAM8 SEMA4A PLXNB3 ARHGDIB TNFAIP6 LGALS3 CCR1 FGR PAX6 SPI1 CORO1A ITGA4 CXCR4 NCKAP1L KIF20B PTAFR LYN MMP9 WAS PFN1 S100A11 ADGRG3	2.38564	0.00130107
GO Biological Processes	GO:0030334	regulation of cell migration	ARHGAP4 RAC2 ARHGEF39 ADAM8 SEMA4A PLXNB3 ARHGDIB TNFAIP6 LGALS3 CCR1 FGR PAX6 SPI1 CORO1A ITGA4 CXCR4 NCKAP1L KIF20B PTAFR LYN MMP9 PFN1 S100A11 ADGRG3	2.43321	0.00131925
GO Biological Processes	GO:0051270	regulation of cellular component movement	ARHGAP4 RAC2 ARHGEF39 ADAM8 SEMA4A PLXNB3 MYLK2 ARHGDIB TNFAIP6 LGALS3 CCR1 FGR PAX6 SPI1 CORO1A ITGA4 CXCR4 NCKAP1L KIF20B PTAFR LYN MMP9 WAS PFN1 S100A11 ADGRG3	2.32223	0.00137681
GO Biological Processes	GO:0002286	T cell activation involved in immune response	LCP1 PCK1 STAT6 SEMA4A ITGAL MYB NCKAP1L LGALS3	6.00315	0.00138514
GO Biological Processes	GO:0002444	myeloid leukocyte mediated immunity	TYROBP LYN FGR BTK SPI1 RAC2 PTAFR ITGB2	5.95801	0.0014503
GO Biological Processes	GO:0051656	establishment of organelle localization	CENPF CCNB1 NUSAP1 MYO1F LYN CENPE FGR PAX6 BTK MYH9 ITGA4 RAC2 SEPTIN1 ESPL1 IRAG2	3.27264	0.0014503
GO Biological Processes	GO:0002283	neutrophil activation involved in immune response	TYROBP SPI1 PTAFR ITGB2	18.0094	0.00145162
GO Biological Processes	GO:0050670	regulation of lymphocyte proliferation	TYROBP LYN VCAM1 CR1 BTK CORO1A PTPN6 NCKAP1L RAC2 CCDC88B RASAL3 LGALS3	3.90995	0.00148751
GO Biological Processes	GO:1902107	positive regulation of leukocyte differentiation	CR1 NCKAP1L PCK1 IL2RG ADAM8 HCLS1 MYB CCR1 TYROBP BTK	4.6286	0.00150084
GO Biological Processes	GO:1903708	positive regulation of hemopoiesis	CR1 NCKAP1L PCK1 IL2RG ADAM8 HCLS1 MYB CCR1 TYROBP BTK	4.6286	0.00150084
GO Biological Processes	GO:0006801	superoxide metabolic process	NCF2 NCF1 CYBB MPO ITGB2 TYROBP	8.61321	0.0015357
GO Biological Processes	GO:0045576	mast cell activation	LYN FGR BTK PTPN6 RAC2 S100A12	8.61321	0.0015357
GO Biological Processes	GO:0042554	superoxide anion generation	NCF2 NCF1 CYBB ITGB2 TYROBP	11.5177	0.00154323
GO Biological Processes	GO:0002685	regulation of leukocyte migration	RAC2 ADAM8 TNFAIP6 LGALS3 CCR1 SPI1 CORO1A ITGA4 NCKAP1L PTAFR LYN	4.19066	0.00156347
GO Biological Processes	GO:0002687	positive regulation of leukocyte migration	ADAM8 LGALS3 CCR1 SPI1 CORO1A ITGA4 NCKAP1L RAC2 PTAFR	5.0941	0.00161432
GO Biological Processes	GO:0032944	regulation of mononuclear cell proliferation	TYROBP LYN VCAM1 CR1 BTK CORO1A PTPN6 NCKAP1L RAC2 CCDC88B RASAL3 LGALS3	3.85917	0.00161432
GO Biological Processes	GO:1902903	regulation of supramolecular fiber organization	CAPG COTL1 PFN1 VASP GMFG PLEKHH2 HCLS1 CORO1A GPR65 WAS NCKAP1L ARPC1B ALOX15 HCK	3.38226	0.00168604
GO Biological Processes	GO:0002768	immune response-regulating cell surface receptor signaling pathway	FYB1 LYN BTK TYROBP CR1 PTPN6 ELF1 NCKAP1L FFAR2 LGALS3 LAPTM5 FGR HCK	3.55711	0.00182727
GO Biological Processes	GO:0032271	regulation of protein polymerization	CAPG COTL1 PFN1 VASP HCLS1 CORO1A NCKAP1L ARPC1B ALOX15 HCK	4.48199	0.00185106
GO Biological Processes	GO:0090066	regulation of anatomical structure size	CAPG COTL1 PFN1 VASP PLEKHH2 HCLS1 SEMA4A ARHGAP4 CORO1A NCKAP1L ARPC1B BARHL2 ALOX15 WAS NEB HCK	3.03608	0.00185106
GO Biological Processes	GO:0070661	leukocyte proliferation	TYROBP LYN VCAM1 CR1 BTK CORO1A PTPN6 NCKAP1L RAC2 DOCK2 STAT6 CCDC88B RASAL3 LGALS3	3.34151	0.00187369
GO Biological Processes	GO:0140694	non-membrane-bounded organelle assembly	BIN2 KIF11 TCAP NEB KNTC1 PLK4 HCK CCDC61 CENPE CASQ1 CCNB2 SEPTIN1 LCP1 CENPF	3.32549	0.00196011
GO Biological Processes	GO:2000026	regulation of multicellular organismal development	SRGN SEMA4A PLXNB3 TNFAIP6 ZFP36 FBN1 CR1 PAX6 JARID2 ARHGAP4 MMP9 PTPN6 CSF3R CXCR4 NCKAP1L PCK1 RNF112 IL2RG ADAM8 ITGB2 CAMP CYBB HCLS1 NTRK1 LYN SPI1 MYB CCR1 TYROBP LTF BTK	2.07054	0.0019754
GO Biological Processes	GO:0000165	MAPK cascade	CD44 DUSP13 PIK3R5 PTPN6 GRM4 MAPK13 NTRK1 SPI1 MMP8 ZFP36 IGFBP4 NLRP12 ADAM8 TBC1D10C LYN NCF1 ALOX15 CCR1 LAPTM5 PTPN7 S100A12	2.51522	0.00217615
GO Biological Processes	GO:0040012	regulation of locomotion	ARHGAP4 RAC2 ARHGEF39 ADAM8 SEMA4A PLXNB3 ARHGDIB TNFAIP6 LGALS3 CCR1 FGR PAX6 SPI1 CORO1A ITGA4 CXCR4 NCKAP1L KIF20B PTAFR LYN MMP9 WAS PFN1 S100A11 ADGRG3	2.2823	0.00222259
GO Biological Processes	GO:0046651	lymphocyte proliferation	TYROBP LYN VCAM1 CR1 BTK CORO1A PTPN6 NCKAP1L RAC2 DOCK2 CCDC88B RASAL3 LGALS3	3.44298	0.00241894
GO Biological Processes	GO:0098751	bone cell development	FBN1 PTPN6 FLI1 TYROBP LTF	10.3179	0.00243551
GO Biological Processes	GO:0009967	positive regulation of signal transduction	CD44 GPR65 PIK3R5 TAB3 S100A12 S100A4 NTRK1 LTF GRM4 NLRP12 S100A8 S100A9 KLK6 LYN SPI1 MFNG MMP8 IGFBP4 ADAM8 PIK3AP1 FABP5 CASP1 FGR ACP3 MMP9 PTPN6 CXCR4 NCKAP1L NCF1 ALOX15 CCR1 HCLS1 LAPTM5	1.98706	0.00244896
GO Biological Processes	GO:0048015	phosphatidylinositol-mediated signaling	PLCB2 NTRK1 PTAFR PIK3AP1 FGR PTPN6 NCF1 HCLS1 PIK3R5	4.76721	0.00249235
GO Biological Processes	GO:0051480	regulation of cytosolic calcium ion concentration	CXCR4 PTGER2 GPR65 CASQ1 CXCR1 CCR1 CD52 GRIN2C CORO1A PTPN6 RYR1 LYN S1PR4	3.41558	0.00256222
GO Biological Processes	GO:0032943	mononuclear cell proliferation	TYROBP LYN VCAM1 CR1 BTK CORO1A PTPN6 NCKAP1L RAC2 DOCK2 CCDC88B RASAL3 LGALS3	3.40655	0.00261622
GO Biological Processes	GO:0050863	regulation of T cell activation	VCAM1 CR1 CORO1A PTPN6 NCKAP1L PCK1 RAC2 IL2RG ADAM8 CCDC88B RASAL3 MYB LGALS3 LAPTM5 LYN	3.04463	0.00278024
GO Biological Processes	GO:0030220	platelet formation	PTPN6 ACTN1 MYH9 NBEAL2	14.6744	0.00284707
GO Biological Processes	GO:0048017	inositol lipid-mediated signaling	PLCB2 NTRK1 PTAFR PIK3AP1 FGR PTPN6 NCF1 HCLS1 PIK3R5	4.66737	0.00284707
GO Biological Processes	GO:0050860	negative regulation of T cell receptor signaling pathway	PTPN6 ELF1 LGALS3 LAPTM5	14.6744	0.00284707
GO Biological Processes	GO:0072593	reactive oxygen species metabolic process	NCF2 NCF1 CYBB MPO HP MMP8 EPX ITGB2 TYROBP RAC2	4.21498	0.00284707
GO Biological Processes	GO:0002764	immune response-regulating signaling pathway	FYB1 LYN CASP1 BTK TYROBP CR1 PTPN6 ELF1 PIK3AP1 LTF NCKAP1L FFAR2 LGALS3 LAPTM5 FGR HCK	2.88676	0.00298265
GO Biological Processes	GO:0050777	negative regulation of immune response	CR1 SPI1 PTPN6 ALOX15 STAT6 NCKAP1L LGALS3 FGR HCK LYN	4.17941	0.00298265
GO Biological Processes	GO:0031663	lipopolysaccharide-mediated signaling pathway	BPI LTF SPI1 PTAFR LYN HCK	7.4289	0.00302944
GO Biological Processes	GO:0002407	dendritic cell chemotaxis	SPI1 CXCR4 CXCR1 CCR1	14.1503	0.00322882
GO Biological Processes	GO:1903305	regulation of regulated secretory pathway	LYN FGR SPI1 RAC2 MICAL1 PTAFR ITGB2 NCKAP1L	5.14556	0.00330473
GO Biological Processes	GO:1901700	response to oxygen-containing compound	BPI PCK1 PTGER2 S100A8 S100A9 STAT6 LTF MMP9 FFAR2 ZFP36 MAPK13 NCF1 HP MPO BTK SPI1 CEBPE HPCA RNF112 ARPC1B VCAM1 CAMP FBP1 CYBB FBN1 PTAFR RGS19 UCP2 NTRK1 SIPA1 LYN ITGA4 CASP1 HCK	1.92224	0.00334323
GO Biological Processes	GO:0002443	leukocyte mediated immunity	TYROBP CR1 LYN FGR BTK SPI1 PTPN6 RAC2 STAT6 PTAFR ITGB2 WAS CORO1A NCKAP1L LYST	2.96563	0.00348123
GO Biological Processes	GO:0010647	positive regulation of cell communication	CD44 GPR65 PIK3R5 TAB3 GRIN2C S100A12 S100A4 NTRK1 LTF GRM4 NLRP12 S100A8 S100A9 KLK6 LYN SPI1 MFNG MMP8 IGFBP4 ADAM8 PIK3AP1 FABP5 CASP1 FGR ACP3 MMP9 PTPN6 CXCR4 NCKAP1L NCF1 ALOX15 CCR1 HCLS1 TYROBP LAPTM5	1.89444	0.00348123
GO Biological Processes	GO:0036344	platelet morphogenesis	PTPN6 ACTN1 MYH9 NBEAL2	13.6623	0.00362439
GO Biological Processes	GO:0023056	positive regulation of signaling	CD44 GPR65 PIK3R5 TAB3 GRIN2C S100A12 S100A4 NTRK1 LTF GRM4 NLRP12 S100A8 S100A9 KLK6 LYN SPI1 MFNG MMP8 IGFBP4 ADAM8 PIK3AP1 FABP5 CASP1 FGR ACP3 MMP9 PTPN6 CXCR4 NCKAP1L NCF1 ALOX15 CCR1 HCLS1 TYROBP LAPTM5	1.88825	0.0036692
GO Biological Processes	GO:0051241	negative regulation of multicellular organismal process	TYROBP SERPINB1 BPI SRGN SEMA4A ARHGDIB TNFAIP6 NLRP12 FBN1 CR1 PAX6 JARID2 BTK SPI1 ARHGAP4 PTPN6 MMP8 EPX NCKAP1L ZFP36 PLAC8 LYN CCR1 LTF LAPTM5	2.19141	0.00371038
GO Biological Processes	GO:0043312	neutrophil degranulation	SPI1 PTAFR ITGB2	24.763	0.00376645
GO Biological Processes	GO:2001204	regulation of osteoclast development	FBN1 TYROBP LTF	24.763	0.00376645
GO Biological Processes	GO:0061756	leukocyte adhesion to vascular endothelial cell	VCAM1 ITGA4 PTAFR SELL ITGB2	9.17148	0.00380904
GO Biological Processes	GO:0071216	cellular response to biotic stimulus	BPI LTF ZFP36 BTK SPI1 CEBPE CAMP PTAFR LYN CASP1 HCK	3.69346	0.00389426
GO Biological Processes	GO:1901701	cellular response to oxygen-containing compound	BPI PCK1 PTGER2 STAT6 LTF MMP9 FFAR2 ZFP36 MAPK13 NCF1 MPO BTK SPI1 CEBPE RNF112 CAMP FBP1 CYBB FBN1 PTAFR UCP2 SIPA1 LYN ITGA4 VCAM1 CASP1 HCK	2.10252	0.00389426
GO Biological Processes	GO:0000302	response to reactive oxygen species	MMP9 MAPK13 NCF1 HP MPO BTK RNF112 STAT6 UCP2	4.41321	0.00394151
GO Biological Processes	GO:0032693	negative regulation of interleukin-10 production	BTK MMP8 EPX TYROBP	13.2069	0.00397291
GO Biological Processes	GO:0035987	endodermal cell differentiation	MMP9 COL7A1 ITGA4 MMP8 ITGB2	9.00472	0.00403928
GO Biological Processes	GO:0042743	hydrogen peroxide metabolic process	MPO HP EPX CYBB RAC2	9.00472	0.00403928
GO Biological Processes	GO:0019221	cytokine-mediated signaling pathway	CSF3R IL1RN IL2RG STAT6 SPI1 CXCR4 CCR1 IL17RA CD44 CXCR1 CASP1 LYN LAPTM5 PLP2 HCK PTPN6	2.78529	0.00404658
GO Biological Processes	GO:0050870	positive regulation of T cell activation	VCAM1 CR1 CORO1A NCKAP1L PCK1 IL2RG ADAM8 CCDC88B RASAL3 MYB PTPN6 LYN	3.41558	0.00404658
GO Biological Processes	GO:0032640	tumor necrosis factor production	BPI LTF ZFP36 BTK PTPN6 MMP8 CYBB PTAFR TYROBP	4.36994	0.00410442
GO Biological Processes	GO:0032680	regulation of tumor necrosis factor production	BPI LTF ZFP36 BTK PTPN6 MMP8 CYBB PTAFR TYROBP	4.36994	0.00410442
GO Biological Processes	GO:0002279	mast cell activation involved in immune response	LYN FGR BTK PTPN6 RAC2	8.84392	0.00429872
GO Biological Processes	GO:0014068	positive regulation of phosphatidylinositol 3-kinase signaling	NTRK1 PIK3AP1 FGR PTPN6 NCF1 HCLS1	6.83117	0.00429931
GO Biological Processes	GO:0050764	regulation of phagocytosis	FGR BTK NCKAP1L DOCK2 ALOX15 HCK IL2RG	5.6371	0.00434133
GO Biological Processes	GO:0002253	activation of immune response	FYB1 CR1 LYN BTK TYROBP PTPN6 ELF1 NCKAP1L FFAR2 LGALS3 LAPTM5 FGR HCK	3.17161	0.00446833
GO Biological Processes	GO:0006936	muscle contraction	MYLK2 MYOM3 CASQ1 TCAP RCSD1 CXCR4 PTAFR MYBPC1 CLCN1 RYR1 MYOT DES	3.35769	0.00456936
GO Biological Processes	GO:0030838	positive regulation of actin filament polymerization	VASP NCKAP1L ALOX15 PFN1 HCK	8.68877	0.00456936
GO Biological Processes	GO:0071248	cellular response to metal ion	RASGRP2 MMP9 ALOX5AP NCF1 ALOX15 FBP1 CYBB HPCA RYR1	4.2859	0.00459081
GO Biological Processes	GO:0072535	tumor necrosis factor (ligand) superfamily member 11 production	ADAM8 LTF	66.0346	0.00497208
GO Biological Processes	GO:2000307	regulation of tumor necrosis factor (ligand) superfamily member 11 production	ADAM8 LTF	66.0346	0.00497208
GO Biological Processes	GO:0071222	cellular response to lipopolysaccharide	BPI LTF ZFP36 SPI1 CEBPE CAMP PTAFR LYN CASP1 HCK	3.83922	0.00506958
GO Biological Processes	GO:0090630	activation of GTPase activity	GMIP ADPRH ARHGAP25 TBC1D10C ARHGAP45 SIPA1 GPR65	5.45956	0.00509494
GO Biological Processes	GO:0042119	neutrophil activation	TYROBP CAMP SPI1 PTAFR ITGB2	8.39423	0.00523462
GO Biological Processes	GO:0010941	regulation of cell death	LGALS3 SNCG LYN HP CD44 TOP2A ADAMTSL4 S100A8 LAPTM5 S100A9 ACSL5 MMP9 CORO1A CXCR4 MICAL1 CASP1 PLAC8 ADAM8 GIMAP8 UCP2 NTRK1 HCK ITGA4 NCKAP1L ZFP36 HCLS1 TYROBP LTF ACTN1 ITGB2 MPO BTK PTPN6 GRM4	1.86064	0.00528913
GO Biological Processes	GO:0008360	regulation of cell shape	RAC2 PLXNB3 FGR MYH9 CORO1A SEMA4A HCK ITGB2	4.68885	0.00532962
GO Biological Processes	GO:0051495	positive regulation of cytoskeleton organization	PFN1 VASP HCLS1 HCK GPR65 PLK4 WAS NCKAP1L ALOX15	4.16574	0.00544014
GO Biological Processes	GO:1902563	regulation of neutrophil activation	SPI1 PTAFR ITGB2	21.2254	0.00544014
GO Biological Processes	GO:0072503	cellular divalent inorganic cation homeostasis	CXCR4 PTGER2 GPR65 CASQ1 CXCR1 CCR1 CD52 GRIN2C CORO1A PTPN6 RYR1 LYN S1PR4 S100A8 S100A9	2.79808	0.00554579
GO Biological Processes	GO:0048878	chemical homeostasis	CXCR4 PCK1 PTGER2 GPR65 CASQ1 HK3 CXCR1 CCR1 CD52 LCN2 GRIN2C LTF CORO1A PTPN6 FFAR2 FABP5 UCP2 RYR1 LYN CYP4F2 PAX6 PYGL DISP3 S1PR4 S100A8 S100A9	2.07522	0.00556576
GO Biological Processes	GO:0055065	metal ion homeostasis	CXCR4 PTGER2 GPR65 CASQ1 CXCR1 CCR1 CD52 LCN2 GRIN2C LTF CORO1A PTPN6 RYR1 LYN CYP4F2 S1PR4 S100A8 S100A9	2.49711	0.00570997
GO Biological Processes	GO:0033006	regulation of mast cell activation involved in immune response	LYN FGR PTPN6 RAC2	11.6532	0.00580234
GO Biological Processes	GO:0043408	regulation of MAPK cascade	CD44 DUSP13 PIK3R5 PTPN6 GRM4 NTRK1 SPI1 MMP8 IGFBP4 NLRP12 ADAM8 TBC1D10C LYN NCF1 ALOX15 CCR1 LAPTM5 S100A12	2.47974	0.00614988
GO Biological Processes	GO:0052548	regulation of endopeptidase activity	SERPINB1 NLRP12 LTF S100A8 S100A9 CR1 COL7A1 MICAL1 CASP1 CPAMD8 CD44 MMP9 LAPTM5 LYN	2.88902	0.00621277
GO Biological Processes	GO:0030071	regulation of mitotic metaphase/anaphase transition	UBE2C KNTC1 CCNB1 CENPE CENPF ESPL1	6.25591	0.00629176
GO Biological Processes	GO:0033993	response to lipid	BPI PCK1 S100A8 S100A9 LTF FFAR2 ZFP36 IL1RN MPO BTK SPI1 CEBPE PTGER2 ARPC1B VCAM1 CAMP CYBB PTAFR UCP2 LYN CASP1 HCK	2.22362	0.00629176
GO Biological Processes	GO:0050858	negative regulation of antigen receptor-mediated signaling pathway	PTPN6 ELF1 LGALS3 LAPTM5	11.3202	0.00636577
GO Biological Processes	GO:0071219	cellular response to molecule of bacterial origin	BPI LTF ZFP36 SPI1 CEBPE CAMP PTAFR LYN CASP1 HCK	3.69597	0.00639323
GO Biological Processes	GO:0002679	respiratory burst involved in defense response	MPO NCF1 HCK	19.8104	0.00640954
GO Biological Processes	GO:0051238	sequestering of metal ion	LCN2 S100A8 S100A9	19.8104	0.00640954
GO Biological Processes	GO:0008284	positive regulation of cell population proliferation	LTF VCAM1 CR1 DISP3 PAX6 BTK CORO1A NCKAP1L RAC2 CCNB1 KIF20B PLAC8 CAMP CCDC88B PTAFR HCLS1 LYN MMP9 HCK RASAL3 PTPN6 ITGA4 PLXNB3	2.16558	0.006579
GO Biological Processes	GO:0007091	metaphase/anaphase transition of mitotic cell cycle	UBE2C KNTC1 CCNB1 CENPE CENPF ESPL1	6.12692	0.0068374
GO Biological Processes	GO:0042098	T cell proliferation	VCAM1 CR1 CORO1A PTPN6 NCKAP1L RAC2 DOCK2 CCDC88B RASAL3 LGALS3	3.65505	0.0068374
GO Biological Processes	GO:0032940	secretion by cell	SEPTIN1 LYN ADAM8 CCR1 FGR BTK SPI1 MYH9 HCK FFAR2 RAC2 MICAL1 IL1RN PTAFR SNCG UCP2 ITGB2 CORO1A NCKAP1L GRM4	2.3116	0.00690094
GO Biological Processes	GO:0002761	regulation of myeloid leukocyte differentiation	TNFAIP6 FBN1 HCLS1 LYN CCR1 TYROBP LTF	5.09826	0.00700607
GO Biological Processes	GO:0051304	chromosome separation	TOP2A ESPL1 UBE2C KNTC1 CCNB1 CENPE CENPF	5.09826	0.00700607
GO Biological Processes	GO:0071677	positive regulation of mononuclear cell migration	LGALS3 CCR1 SPI1 CORO1A ITGA4 ADAM8	6.0644	0.0070806
GO Biological Processes	GO:1902099	regulation of metaphase/anaphase transition of cell cycle	UBE2C KNTC1 CCNB1 CENPE CENPF ESPL1	6.0644	0.0070806
GO Biological Processes	GO:0043067	regulation of programmed cell death	LGALS3 LYN CD44 TOP2A ADAMTSL4 S100A8 LAPTM5 S100A9 ACSL5 MMP9 CORO1A CXCR4 MICAL1 CASP1 PLAC8 ADAM8 GIMAP8 UCP2 NTRK1 HCK ITGA4 NCKAP1L ZFP36 HCLS1 TYROBP LTF ACTN1 MPO BTK PTPN6 GRM4	1.88728	0.00708665
GO Biological Processes	GO:0010965	regulation of mitotic sister chromatid separation	UBE2C KNTC1 CCNB1 CENPE CENPF ESPL1	6.00315	0.00741636
GO Biological Processes	GO:0045579	positive regulation of B cell differentiation	NCKAP1L IL2RG BTK	18.5722	0.0074949
GO Biological Processes	GO:0017157	regulation of exocytosis	SEPTIN1 LYN FGR SPI1 RAC2 MICAL1 PTAFR ITGB2 NCKAP1L	3.92717	0.00757106
GO Biological Processes	GO:0001706	endoderm formation	MMP9 COL7A1 ITGA4 MMP8 ITGB2	7.50394	0.00771783
GO Biological Processes	GO:0001906	cell killing	TYROBP LTF LYZ S100A12 SPI1 PTPN6 CORO1A NCKAP1L LYST HMGN2	3.57588	0.00771783
GO Biological Processes	GO:0044784	metaphase/anaphase transition of cell cycle	UBE2C KNTC1 CCNB1 CENPE CENPF ESPL1	5.94312	0.00771783
GO Biological Processes	GO:0046903	secretion	SEPTIN1 LYN ADAM8 CCR1 FGR BTK SPI1 MYH9 HCK FFAR2 RAC2 MICAL1 IL1RN S100A8 PTAFR SNCG UCP2 ITGB2 CORO1A NCKAP1L CYP4F2 GRM4	2.17697	0.00771783
GO Biological Processes	GO:0070228	regulation of lymphocyte apoptotic process	LYN LGALS3 ADAM8 GIMAP8 BTK	7.50394	0.00771783
GO Biological Processes	GO:0022604	regulation of cell morphogenesis	RAC2 PLXNB3 OLFM4 FGR MYH9 CORO1A CXCR4 SEMA4A CD44 HCK ITGB2	3.30173	0.00795067
GO Biological Processes	GO:0002335	mature B cell differentiation	CR1 SPI1 MFNG IL2RG	10.4265	0.00797645
GO Biological Processes	GO:0003012	muscle system process	MYLK2 MYOM3 CASQ1 TCAP RCSD1 JARID2 CXCR4 PTAFR MYBPC1 CLCN1 RYR1 MYOT DES	2.92653	0.00797645
GO Biological Processes	GO:0030851	granulocyte differentiation	SPI1 LBR HCLS1 CEBPE	10.4265	0.00797645
GO Biological Processes	GO:0019722	calcium-mediated signaling	CXCR4 CASQ1 CXCR1 CCR1 HPCA GRIN2C TBC1D10C VCAM1 BTK	3.87595	0.00800966
GO Biological Processes	GO:0031589	cell-substrate adhesion	ITGAL ITGA2B ITGA4 ITGB2 OLFM4 ALOX15 VCAM1 COL5A3 ACTN1 CORO1A RAC2 CD44	3.08733	0.00802615
GO Biological Processes	GO:0036230	granulocyte activation	TYROBP CAMP SPI1 PTAFR ITGB2	7.39194	0.00804386
GO Biological Processes	GO:0072507	divalent inorganic cation homeostasis	CXCR4 PTGER2 GPR65 CASQ1 CXCR1 CCR1 CD52 GRIN2C CORO1A PTPN6 RYR1 LYN S1PR4 S100A8 S100A9	2.66269	0.00804386
GO Biological Processes	GO:0009611	response to wounding	MYH9 LYN ZFP36 PTPN6 CXCR4 S100A8 GRIN2C ALOX15 NTRK1 PAX6 CD44 TYROBP KLK6 WAS CCR1 CYP4F2	2.56031	0.00806573
GO Biological Processes	GO:0038159	C-X-C chemokine receptor CXCR4 signaling pathway	CXCR4 LYN	49.526	0.00806573
GO Biological Processes	GO:0043315	positive regulation of neutrophil degranulation	PTAFR ITGB2	49.526	0.00806573
GO Biological Processes	GO:0044245	polysaccharide digestion	CHIT1 AMY2A	49.526	0.00806573
GO Biological Processes	GO:0051306	mitotic sister chromatid separation	UBE2C KNTC1 CCNB1 CENPE CENPF ESPL1	5.82659	0.00806573
GO Biological Processes	GO:0070668	positive regulation of mast cell proliferation	RAC2 LYN	49.526	0.00806573
GO Biological Processes	GO:1904151	positive regulation of microglial cell mediated cytotoxicity	TYROBP SPI1	49.526	0.00806573
GO Biological Processes	GO:0050854	regulation of antigen receptor-mediated signaling pathway	LYN PTPN6 ELF1 LGALS3 LAPTM5	7.28323	0.00834858
GO Biological Processes	GO:0002675	positive regulation of acute inflammatory response	BTK FFAR2 ALOX5AP ADAM8	10.1592	0.00837888
GO Biological Processes	GO:0050901	leukocyte tethering or rolling	VCAM1 ITGA4 PTAFR SELL	10.1592	0.00837888
GO Biological Processes	GO:0006875	cellular metal ion homeostasis	CXCR4 PTGER2 GPR65 CASQ1 CXCR1 CCR1 CD52 LCN2 GRIN2C CORO1A PTPN6 RYR1 LYN S1PR4 S100A8 S100A9	2.53573	0.00862949
GO Biological Processes	GO:0051651	maintenance of location in cell	CASQ1 LCN2 CORO1A PTPN6 RYR1 LYN SRGN S100A8 S100A9	3.7774	0.00911733
GO Biological Processes	GO:0052547	regulation of peptidase activity	SERPINB1 NLRP12 LTF S100A8 S100A9 CR1 COL7A1 MICAL1 CASP1 CPAMD8 CD44 MMP9 LAPTM5 LYN	2.72442	0.00933842
GO Biological Processes	GO:0071241	cellular response to inorganic substance	RASGRP2 MMP9 ALOX5AP NCF1 ALOX15 FBP1 CYBB HPCA RYR1	3.74566	0.009613
GO Biological Processes	GO:0051014	actin filament severing	CAPG GMFG MYH9	16.5087	0.00966853
GO Biological Processes	GO:0034614	cellular response to reactive oxygen species	MMP9 MAPK13 NCF1 MPO BTK RNF112 STAT6	4.71676	0.0097756
GO Biological Processes	GO:0098869	cellular oxidant detoxification	MPO MGST2 EPX ALOX5AP S100A9 HP	5.55431	0.0099462
GO Biological Processes	GO:0048646	anatomical structure formation involved in morphogenesis	ITGA2B TYROBP VASP TCAP NEB MYH9 PAX6 MFNG PFN1 PTPN6 CXCR4 E2F8 KIF20B CASQ1 ADAM8 ITGB2 CAMP CYBB SEMA4A MMP9 COL7A1 ITGA4 MMP8 ACTN1 NBEAL2	2.00186	0.00995734
GO Biological Processes	GO:0042129	regulation of T cell proliferation	VCAM1 CR1 CORO1A PTPN6 NCKAP1L RAC2 CCDC88B RASAL3 LGALS3	3.71445	0.0100164
GO Biological Processes	GO:0051090	regulation of DNA-binding transcription factor activity	LTF SPI1 NLRP12 NTRK1 ADAM8 ITGB2 CYTL1 ADGRG3 HCK HCLS1 BTK S100A8 S100A9 S100A12	2.69791	0.0100164
GO Biological Processes	GO:0051092	positive regulation of NF-kappaB transcription factor activity	LTF NTRK1 ADAM8 ITGB2 BTK S100A8 S100A9 S100A12	4.10578	0.010186
GO Biological Processes	GO:0080134	regulation of response to stress	TNFAIP6 CASP1 MAPK13 TYROBP WAS CD44 S100A8 ALOX15 S100A9 IL17RA CR1 LYN FGR BTK SPI1 MMP8 CXCR4 FFAR2 ZFP36 ALOX5AP NLRP12 ADAM8 PIK3AP1 NCF1 MGST2 MMP9 HCK PTPN6 S100A12	1.87868	0.0101895
GO Biological Processes	GO:0033045	regulation of sister chromatid segregation	UBE2C KNTC1 CCNB1 CENPE CENPF ESPL1	5.50289	0.0102154
GO Biological Processes	GO:0051346	negative regulation of hydrolase activity	SERPINB1 GMIP LGALS3 LTF CR1 COL7A1 MICAL1 CPAMD8 CD44 MMP9 NCKAP1L PLXNB3	2.97156	0.0102154
GO Biological Processes	GO:0045621	positive regulation of lymphocyte differentiation	CR1 NCKAP1L PCK1 IL2RG ADAM8 MYB BTK	4.65345	0.0102641
GO Biological Processes	GO:0030889	negative regulation of B cell proliferation	TYROBP LYN BTK	15.6398	0.0109007
GO Biological Processes	GO:0036035	osteoclast development	FBN1 TYROBP LTF	15.6398	0.0109007
GO Biological Processes	GO:0051382	kinetochore assembly	KNTC1 CENPE CENPF	15.6398	0.0109007
GO Biological Processes	GO:0071675	regulation of mononuclear cell migration	LGALS3 CCR1 SPI1 CORO1A ITGA4 ADAM8 LYN	4.59181	0.0109524
GO Biological Processes	GO:0120162	positive regulation of cold-induced thermogenesis	PLAC8 FABP5 STAT6 UCP2 CXCR4 LCN2	5.40283	0.0110002
GO Biological Processes	GO:0014065	phosphatidylinositol 3-kinase signaling	NTRK1 PIK3AP1 FGR PTPN6 NCF1 HCLS1 PIK3R5	4.53179	0.0117514
GO Biological Processes	GO:0051640	organelle localization	CENPF CCNB1 NUSAP1 MYO1F LYN CENPE FGR PAX6 BTK MYH9 ITGA4 RAC2 SEPTIN1 ESPL1 IRAG2	2.53114	0.0119332
GO Biological Processes	GO:1905818	regulation of chromosome separation	UBE2C KNTC1 CCNB1 CENPE CENPF ESPL1	5.30635	0.0119332
GO Biological Processes	GO:2000106	regulation of leukocyte apoptotic process	LYN LGALS3 ADAM8 GIMAP8 HCLS1 BTK	5.30635	0.0119332
GO Biological Processes	GO:0043087	regulation of GTPase activity	RASGRP2 GMIP ARHGAP9 ADPRH ARHGAP25 TBC1D10C ARHGAP45 PLXNB3 SIPA1 GPR65 NTRK1 RASAL3	2.89908	0.0120632
GO Biological Processes	GO:0051235	maintenance of location	CASQ1 LCN2 CORO1A PTPN6 FFAR2 FBN1 RYR1 LYN SRGN S100A8 S100A9	3.07789	0.0120632
GO Biological Processes	GO:0090634	microglial cell mediated cytotoxicity	TYROBP SPI1	39.6208	0.0120632
GO Biological Processes	GO:1904149	regulation of microglial cell mediated cytotoxicity	TYROBP SPI1	39.6208	0.0120632
GO Biological Processes	GO:0048585	negative regulation of response to stimulus	DUSP13 TNFAIP6 LGALS3 IL1RN NLRP12 ARHGAP25 SEMA4A CR1 LTF CD44 FBP1 SPI1 PTPN6 ELF1 ZFP36 ALOX15 UCMA FBN1 STAT6 RGS19 TBC1D10C UCP2 ADGRG3 LYN CCDC88C MMP9 RASAL3 NCKAP1L LAPTM5 FGR HCK IGFBP4	1.78372	0.0121885
GO Biological Processes	GO:0140352	export from cell	SEPTIN1 LYN ADAM8 CCR1 FGR BTK SPI1 MYH9 HCK FFAR2 RAC2 MICAL1 IL1RN PTAFR SNCG UCP2 ITGB2 CORO1A NCKAP1L GRM4	2.16507	0.012434
GO Biological Processes	GO:0045088	regulation of innate immune response	TYROBP CR1 FGR SPI1 ADAM8 NCF1 FFAR2 HCK PTPN6 LYN	3.27987	0.0125199
GO Biological Processes	GO:0002758	innate immune response-activating signal transduction	TYROBP FFAR2 HCK LYN	8.80462	0.0129559
GO Biological Processes	GO:0033003	regulation of mast cell activation	LYN FGR PTPN6 RAC2	8.80462	0.0129559
GO Biological Processes	GO:0050856	regulation of T cell receptor signaling pathway	PTPN6 ELF1 LGALS3 LAPTM5	8.61321	0.0139895
GO Biological Processes	GO:2000249	regulation of actin cytoskeleton reorganization	HCLS1 HCK GMFG ARHGDIB	8.61321	0.0139895
GO Biological Processes	GO:0014066	regulation of phosphatidylinositol 3-kinase signaling	NTRK1 PIK3AP1 FGR PTPN6 NCF1 HCLS1	5.07959	0.0143435
GO Biological Processes	GO:0031532	actin cytoskeleton reorganization	HCLS1 HCK GPR65 GMFG MYH9 ARHGDIB	5.07959	0.0143435
GO Biological Processes	GO:0055080	cation homeostasis	CXCR4 PTGER2 GPR65 CASQ1 CXCR1 CCR1 CD52 LCN2 GRIN2C LTF CORO1A PTPN6 RYR1 LYN CYP4F2 S1PR4 S100A8 S100A9	2.24551	0.0143947
GO Biological Processes	GO:0046631	alpha-beta T cell activation	NCKAP1L WDFY4 DOCK2 IL2RG STAT6 SEMA4A RASAL3 MYB	3.82809	0.014539
GO Biological Processes	GO:0070665	positive regulation of leukocyte proliferation	VCAM1 BTK CORO1A NCKAP1L RAC2 CCDC88B RASAL3 LYN	3.82809	0.014539
GO Biological Processes	GO:0050851	antigen receptor-mediated signaling pathway	FYB1 LYN BTK PTPN6 ELF1 NCKAP1L LGALS3 LAPTM5	3.80969	0.0148859
GO Biological Processes	GO:1902622	regulation of neutrophil migration	RAC2 TNFAIP6 ADAM8 NCKAP1L	8.42995	0.0148859
GO Biological Processes	GO:2000116	regulation of cysteine-type endopeptidase activity	NLRP12 LTF S100A8 S100A9 MICAL1 CASP1 CD44 MMP9 LAPTM5	3.4553	0.0148859
GO Biological Processes	GO:0034113	heterotypic cell-cell adhesion	IL1RN ITGA4 VCAM1 CD44 ITGB2	6.19075	0.0149893
GO Biological Processes	GO:0055082	cellular chemical homeostasis	CXCR4 PCK1 PTGER2 GPR65 CASQ1 HK3 CXCR1 CCR1 CD52 LCN2 GRIN2C CORO1A PTPN6 UCP2 RYR1 LYN S1PR4 S100A8 S100A9	2.17069	0.0153388
GO Biological Processes	GO:0007088	regulation of mitotic nuclear division	KNTC1 NUSAP1 KIF20B CCNB1 CENPF ESPL1	4.91167	0.01658
GO Biological Processes	GO:0045670	regulation of osteoclast differentiation	TNFAIP6 FBN1 CCR1 TYROBP LTF	6.03975	0.0165853
GO Biological Processes	GO:0006874	cellular calcium ion homeostasis	CXCR4 PTGER2 GPR65 CASQ1 CXCR1 CCR1 CD52 GRIN2C CORO1A PTPN6 RYR1 LYN S1PR4	2.63328	0.0166825
GO Biological Processes	GO:0007056	spindle assembly involved in female meiosis	CCNB2 SEPTIN1	33.0173	0.0166825
GO Biological Processes	GO:1902565	positive regulation of neutrophil activation	PTAFR ITGB2	33.0173	0.0166825
GO Biological Processes	GO:2001205	negative regulation of osteoclast development	FBN1 LTF	33.0173	0.0166825
GO Biological Processes	GO:0002861	regulation of inflammatory response to antigenic stimulus	BTK FGR HCK LYN	8.08587	0.01683
GO Biological Processes	GO:0042981	regulation of apoptotic process	LGALS3 LYN CD44 TOP2A ADAMTSL4 S100A8 S100A9 ACSL5 MMP9 CORO1A MICAL1 CASP1 PLAC8 ADAM8 GIMAP8 UCP2 NTRK1 HCK ITGA4 NCKAP1L ZFP36 HCLS1 TYROBP LTF ACTN1 MPO BTK PTPN6 GRM4	1.80207	0.01683
GO Biological Processes	GO:0098771	inorganic ion homeostasis	CXCR4 PTGER2 GPR65 CASQ1 CXCR1 CCR1 CD52 LCN2 GRIN2C LTF CORO1A PTPN6 RYR1 LYN CYP4F2 S1PR4 S100A8 S100A9	2.20388	0.01683
GO Biological Processes	GO:1990748	cellular detoxification	MPO MGST2 EPX ALOX5AP S100A9 HP	4.87141	0.01683
GO Biological Processes	GO:0010038	response to metal ion	RASGRP2 MMP9 ALOX5AP NCF1 ALOX15 FBP1 S100A8 VCAM1 CYBB HPCA RYR1	2.91329	0.0171397
GO Biological Processes	GO:0030217	T cell differentiation	CR1 SPI1 NCKAP1L PCK1 DOCK2 IL2RG ADAM8 STAT6 SEMA4A MYB	3.10508	0.0173813
GO Biological Processes	GO:0007051	spindle organization	KIF11 CCDC61 MYH9 ESPL1 CCNB2 SEPTIN1 CCNB1 CENPE	3.68565	0.0175039
GO Biological Processes	GO:0030225	macrophage differentiation	SPI1 CEBPE HCLS1 MMP9	7.92416	0.0177814
GO Biological Processes	GO:0051091	positive regulation of DNA-binding transcription factor activity	LTF NTRK1 ADAM8 ITGB2 CYTL1 HCLS1 BTK S100A8 S100A9 S100A12	3.08573	0.0180401
GO Biological Processes	GO:0001819	positive regulation of cytokine production	CASP1 IL17RA FGR BTK MMP8 EPX FFAR2 ADAM8 CYBB CCDC88B PTAFR MAPK13 TYROBP LAPTM5 NLRP12	2.39642	0.0182271
GO Biological Processes	GO:0070227	lymphocyte apoptotic process	LYN LGALS3 ADAM8 GIMAP8 BTK	5.82659	0.0186072
GO Biological Processes	GO:0006468	protein phosphorylation	CCNB1 PIK3R5 CCNB2 GRK6 FGR BTK LTF CD44 MYLK2 PTPN6 PCK1 NLRP12 PLK4 MAPK13 ITGB2 NTRK1 LYN PAX6 CCDC88C HCK NCKAP1L MICAL1 ADAM8 CAMP HCLS1 MMP9 CENPE NCF1 GMFG S100A12	1.76458	0.0187317
GO Biological Processes	GO:0050801	ion homeostasis	CXCR4 PTGER2 GPR65 CASQ1 CXCR1 CCR1 CD52 LCN2 GRIN2C LTF CORO1A PTPN6 RYR1 LYN CYP4F2 S1PR4 S100A8 S100A9	2.17697	0.0187317
GO Biological Processes	GO:0000904	cell morphogenesis involved in differentiation	VASP RAC2 SEMA4A PLXNB3 CCDC88C OLFM4 PAX6 SPI1 ARHGAP4 MYH9 PTPN6 ITGA4 MYOT BARHL2 NTRK1 ACTN1 NBEAL2	2.23623	0.0188084
GO Biological Processes	GO:0043254	regulation of protein-containing complex assembly	CAPG COTL1 PFN1 VASP HCLS1 HCK LGALS3 CORO1A NCKAP1L ARPC1B ALOX15 LCP1	2.71375	0.0188084
GO Biological Processes	GO:0051383	kinetochore organization	KNTC1 CENPE CENPF	12.3815	0.0188487
GO Biological Processes	GO:0007265	Ras protein signal transduction	RASGRP2 ARHGDIB RAC2 GPR65 DOK3 DOK2 FBP1 NTRK1 WAS RASAL3 ARHGAP4	2.85977	0.0190975
GO Biological Processes	GO:0051301	cell division	NUSAP1 PLK4 SEPTIN1 PAX6 CENPF E2F8 TOP2A CCNB1 KIF11 KIF20B CENPE CCNB2 UBE2C KNTC1 MYH9 ESPL1	2.30019	0.0190975
GO Biological Processes	GO:0032755	positive regulation of interleukin-6 production	BTK MMP8 PTAFR MAPK13 IL17RA TYROBP	4.67962	0.0197654
GO Biological Processes	GO:0010639	negative regulation of organelle organization	CAPG GMFG PLEKHH2 KNTC1 CORO1A PFN1 WAS TOP2A CCNB1 CENPF ESPL1	2.83743	0.0201814
GO Biological Processes	GO:0002437	inflammatory response to antigenic stimulus	IL1RN BTK FGR HCK LYN	5.62795	0.0210057
GO Biological Processes	GO:0019725	cellular homeostasis	CXCR4 PCK1 PTGER2 GPR65 CASQ1 HK3 CXCR1 CCR1 CD52 LCN2 GRIN2C UBE2C CORO1A PTPN6 UCP2 RYR1 LYN S1PR4 S100A8 S100A9	2.04864	0.0210057
GO Biological Processes	GO:0045595	regulation of cell differentiation	SEMA4A PLXNB3 LTF OLFM4 TNFAIP6 ZFP36 FBN1 CR1 DISP3 PAX6 SPI1 NMRK2 ARHGAP4 MMP9 PTPN6 CSF3R CXCR4 NCKAP1L PCK1 RNF112 IL2RG ADAM8 UCMA HCLS1 LYN MYB CCR1 TYROBP KLK6 BTK	1.74798	0.0210057
GO Biological Processes	GO:0006690	icosanoid metabolic process	MGST2 ALOX5AP ALOX15 CYP4F2 CASP1 FABP5	4.60707	0.0210314
GO Biological Processes	GO:0045646	regulation of erythrocyte differentiation	ZFP36 NCKAP1L LYN SPI1	7.47562	0.0210314
GO Biological Processes	GO:0035425	autocrine signaling	S100A9 S100A8	28.3006	0.0213082
GO Biological Processes	GO:0035771	interleukin-4-mediated signaling pathway	IL2RG STAT6	28.3006	0.0213082
GO Biological Processes	GO:0043281	regulation of cysteine-type endopeptidase activity involved in apoptotic process	NLRP12 S100A8 S100A9 MICAL1 CASP1 CD44 MMP9 LAPTM5	3.53757	0.0213082
GO Biological Processes	GO:0072679	thymocyte migration	CORO1A ADAM8	28.3006	0.0213082
GO Biological Processes	GO:0055074	calcium ion homeostasis	CXCR4 PTGER2 GPR65 CASQ1 CXCR1 CCR1 CD52 GRIN2C CORO1A PTPN6 RYR1 LYN S1PR4	2.53479	0.0213778
GO Biological Processes	GO:0030003	cellular cation homeostasis	CXCR4 PTGER2 GPR65 CASQ1 CXCR1 CCR1 CD52 LCN2 GRIN2C CORO1A PTPN6 RYR1 LYN S1PR4 S100A8 S100A9	2.26404	0.0214044
GO Biological Processes	GO:0032418	lysosome localization	LYN FGR BTK RAC2 MYH9	5.56472	0.0214044
GO Biological Processes	GO:0097237	cellular response to toxic substance	MPO MGST2 EPX ALOX5AP S100A9 HP	4.57163	0.0214044
GO Biological Processes	GO:1990849	vacuolar localization	LYN FGR BTK RAC2 MYH9	5.56472	0.0214044
GO Biological Processes	GO:0043086	negative regulation of catalytic activity	SERPINB1 GMIP LGALS3 LTF CR1 HP PTPN6 COL7A1 HPCA ZFP36 GMFG MICAL1 CPAMD8 LYN CD44 MMP9 NCKAP1L PLXNB3	2.13525	0.0217167
GO Biological Processes	GO:0043303	mast cell degranulation	LYN FGR BTK RAC2	7.33718	0.0218623
GO Biological Processes	GO:1903557	positive regulation of tumor necrosis factor superfamily cytokine production	BTK MMP8 ADAM8 CYBB PTAFR TYROBP	4.53673	0.0219879
GO Biological Processes	GO:0002544	chronic inflammatory response	S100A9 S100A8 VCAM1	11.4291	0.0222778
GO Biological Processes	GO:0051130	positive regulation of cellular component organization	TYROBP PFN1 VASP PLXNB3 HCLS1 HCK LGALS3 NUSAP1 GPR65 PLK4 NTRK1 WAS NCKAP1L RAC2 ALOX15 ABCA13 SEMA4A MMP9 LCP1 LYN S100A9 ESPL1	1.94914	0.0222778
GO Biological Processes	GO:0060384	innervation	ITGA4 VCAM1 NTRK1	11.4291	0.0222778
GO Biological Processes	GO:0071800	podosome assembly	BIN2 HCK LCP1	11.4291	0.0222778
GO Biological Processes	GO:0000280	nuclear division	TOP2A CCNB1 ESPL1 NUSAP1 KIF11 UBE2C KNTC1 CCDC61 CENPE KIF20B CCNB2 SEPTIN1 CENPF	2.5052	0.0229075
GO Biological Processes	GO:0006919	activation of cysteine-type endopeptidase activity involved in apoptotic process	S100A8 S100A9 CASP1 LAPTM5 NLRP12	5.44241	0.0229211
GO Biological Processes	GO:1902743	regulation of lamellipodium organization	RAC2 PLXNB3 WAS CD44	7.20378	0.0229211
GO Biological Processes	GO:0009628	response to abiotic stimulus	TCAP UCP2 CASP1 MMP9 GPR65 ADAM8 MAPK13 RYR1 RCSD1 MPO HPCA CXCR4 PCK1 CASQ1 PLAC8 DCLRE1C VCAM1 CYBB PTAFR MB NTRK1 SIPA1 LYN	1.90804	0.0229936
GO Biological Processes	GO:0051983	regulation of chromosome segregation	UBE2C KNTC1 CCNB1 CENPE CENPF ESPL1	4.46851	0.0231614
GO Biological Processes	GO:0045619	regulation of lymphocyte differentiation	CR1 PTPN6 NCKAP1L PCK1 IL2RG ADAM8 MYB BTK	3.46033	0.0232015
GO Biological Processes	GO:0071277	cellular response to calcium ion	RASGRP2 ALOX5AP ALOX15 HPCA RYR1	5.38326	0.0237896
GO Biological Processes	GO:0032715	negative regulation of interleukin-6 production	BPI NLRP12 PTPN6 NCKAP1L	7.07514	0.0241426
GO Biological Processes	GO:0045582	positive regulation of T cell differentiation	CR1 NCKAP1L PCK1 IL2RG ADAM8 MYB	4.40231	0.0246961
GO Biological Processes	GO:1902850	microtubule cytoskeleton organization involved in mitosis	NUSAP1 KIF11 CCDC61 PAX6 CCNB1 CENPE ESPL1	3.80969	0.0250029
GO Biological Processes	GO:0002448	mast cell mediated immunity	LYN FGR BTK RAC2	6.95101	0.0252774
GO Biological Processes	GO:0002762	negative regulation of myeloid leukocyte differentiation	TNFAIP6 FBN1 LYN LTF	6.95101	0.0252774
GO Biological Processes	GO:0006873	cellular ion homeostasis	CXCR4 PTGER2 GPR65 CASQ1 CXCR1 CCR1 CD52 LCN2 GRIN2C CORO1A PTPN6 RYR1 LYN S1PR4 S100A8 S100A9	2.21036	0.0252774
GO Biological Processes	GO:0007492	endoderm development	MMP9 COL7A1 ITGA4 MMP8 ITGB2	5.26872	0.0252774
GO Biological Processes	GO:0010518	positive regulation of phospholipase activity	HPCA PTAFR S1PR4 PLCB2	6.95101	0.0252774
GO Biological Processes	GO:0043367	CD4-positive alpha-beta T cell differentiation	NCKAP1L IL2RG STAT6 SEMA4A MYB	5.26872	0.0252774
GO Biological Processes	GO:0051046	regulation of secretion	SEPTIN1 LYN ADAM8 FGR SPI1 FFAR2 RAC2 MICAL1 S100A8 PTAFR SNCG UCP2 ITGB2 NCKAP1L CYP4F2	2.28581	0.0252774
GO Biological Processes	GO:0051293	establishment of spindle localization	NUSAP1 PAX6 MYH9 ESPL1	6.95101	0.0252774
GO Biological Processes	GO:0060341	regulation of cellular localization	RAC2 CASQ1 LYN MYLK2 TNFAIP6 LGALS3 LCP1 FGR SPI1 CORO1A PTPN6 HPCA KIF20B UCP2 TYROBP ZFP36 HCLS1 ITGB2	2.09265	0.0252774
GO Biological Processes	GO:0061844	antimicrobial humoral immune response mediated by antimicrobial peptide	S100A9 S100A12 CAMP LTF HMGN2	5.26872	0.0252774
GO Biological Processes	GO:0002349	histamine production involved in inflammatory response	BTK LYN	24.763	0.0255985
GO Biological Processes	GO:0002441	histamine secretion involved in inflammatory response	BTK LYN	24.763	0.0255985
GO Biological Processes	GO:0002553	histamine secretion by mast cell	BTK LYN	24.763	0.0255985
GO Biological Processes	GO:0032119	sequestering of zinc ion	S100A8 S100A9	24.763	0.0255985
GO Biological Processes	GO:0060385	axonogenesis involved in innervation	ITGA4 NTRK1	24.763	0.0255985
GO Biological Processes	GO:0002433	immune response-regulating cell surface receptor signaling pathway involved in phagocytosis	FGR HCK LYN	10.6127	0.0257014
GO Biological Processes	GO:0002862	negative regulation of inflammatory response to antigenic stimulus	FGR HCK LYN	10.6127	0.0257014
GO Biological Processes	GO:0038096	Fc-gamma receptor signaling pathway involved in phagocytosis	FGR HCK LYN	10.6127	0.0257014
GO Biological Processes	GO:0002532	production of molecular mediator involved in inflammatory response	IL17RA BTK ALOX5AP NCF1 LYN	5.21326	0.0258584
GO Biological Processes	GO:0043113	receptor clustering	TNFAIP6 ITGAL ITGA4 ITGB2	6.83117	0.0258912
GO Biological Processes	GO:1903409	reactive oxygen species biosynthetic process	MPO MMP8 NCF1 CYBB	6.83117	0.0258912
GO Biological Processes	GO:0002244	hematopoietic progenitor cell differentiation	SPI1 PTPN6 ZFP36 TOP2A MYB LYN	4.30661	0.0259248
GO Biological Processes	GO:0071887	leukocyte apoptotic process	LYN LGALS3 ADAM8 GIMAP8 HCLS1 BTK	4.30661	0.0259248
GO Biological Processes	GO:0032989	cellular component morphogenesis	NCKAP1L VASP RAC2 TCAP NEB SEMA4A PLXNB3 PAX6 ARHGAP4 ITGA4 MYOT CXCR4 KIF20B BARHL2 CASQ1 NTRK1 CD44	2.1342	0.0259662
GO Biological Processes	GO:0140014	mitotic nuclear division	CCNB1 NUSAP1 KIF11 UBE2C KNTC1 CCDC61 CENPE ESPL1 KIF20B CENPF	2.86277	0.0259662
GO Biological Processes	GO:0043410	positive regulation of MAPK cascade	CD44 PIK3R5 GRM4 NTRK1 SPI1 MMP8 IGFBP4 ADAM8 NCF1 ALOX15 CCR1 LAPTM5 S100A12	2.43878	0.0263756
GO Biological Processes	GO:0000819	sister chromatid segregation	TOP2A CCNB1 NUSAP1 UBE2C KNTC1 CENPE ESPL1 CENPF	3.32948	0.0271009
GO Biological Processes	GO:0002673	regulation of acute inflammatory response	BTK FFAR2 ALOX5AP ADAM8	6.71539	0.0271009
GO Biological Processes	GO:0002688	regulation of leukocyte chemotaxis	TNFAIP6 CCR1 SPI1 NCKAP1L RAC2 LYN	4.24508	0.0274368
GO Biological Processes	GO:0044092	negative regulation of molecular function	SERPINB1 GMIP LGALS3 LTF SPI1 MMP9 ITGA4 NLRP12 CR1 HP PTPN6 COL7A1 HPCA ZFP36 GMFG MICAL1 CPAMD8 ADGRG3 LYN CD44 NCKAP1L XIRP1 PLXNB3	1.86432	0.0280013
GO Biological Processes	GO:0030218	erythrocyte differentiation	ZFP36 SPI1 NCKAP1L HCLS1 MB LYN	4.21498	0.0282826
GO Biological Processes	GO:0006811	ion transport	SLC6A7 LTF LGALS3 KCNH3 SLC16A3 CASQ1 SLCO4C1 GABRD CLCN1 GRIN2C MMP9 CCR1 CR1 BTK PLP2 CORO1A PTPN6 CXCR4 LCN2 SLC26A2 COX6A2 CYBB PTAFR SNCG RYR1 LYN HPCA CYP4F2 UCP2	1.71288	0.0286543
GO Biological Processes	GO:0050920	regulation of chemotaxis	SEMA4A TNFAIP6 CCR1 SPI1 CXCR4 NCKAP1L RAC2 LYN	3.28803	0.0288939
GO Biological Processes	GO:0019730	antimicrobial humoral response	LTF S100A9 S100A12 CAMP HMGN2 LYZ	4.18529	0.0290761
GO Biological Processes	GO:0042127	regulation of cell population proliferation	TYROBP STAT6 LYN LTF VCAM1 NTRK1 CR1 DISP3 PAX6 JARID2 BTK CORO1A PTPN6 NCKAP1L PTGER2 RAC2 CCNB1 KIF20B PLAC8 S100A11 CAMP CCDC88B PTAFR HCLS1 MMP9 HCK RASAL3 ITGA4 ZFP36 LGALS3 PLXNB3	1.67336	0.0291119
GO Biological Processes	GO:0016310	phosphorylation	CCNB1 PIK3R5 CCNB2 HK3 GRK6 NTRK1 FGR BTK LTF CD44 MYLK2 PTPN6 PCK1 NLRP12 PLK4 MAPK13 ITGB2 FBP1 LYN PAX6 CCDC88C NMRK2 HCK NCKAP1L MICAL1 ADAM8 CAMP HCLS1 MMP9 CENPE NCF1 GMFG S100A12	1.63927	0.0294551
GO Biological Processes	GO:0045638	negative regulation of myeloid cell differentiation	TNFAIP6 ZFP36 FBN1 LYN LTF	5.00262	0.0295782
GO Biological Processes	GO:0031640	killing of cells of another organism	LTF LYZ S100A12 HMGN2	6.49521	0.0296811
GO Biological Processes	GO:0042744	hydrogen peroxide catabolic process	MPO HP EPX	9.90519	0.0296811
GO Biological Processes	GO:0046456	icosanoid biosynthetic process	MGST2 ALOX5AP CASP1 FABP5	6.49521	0.0296811
GO Biological Processes	GO:1904996	positive regulation of leukocyte adhesion to vascular endothelial cell	ITGA4 PTAFR ITGB2	9.90519	0.0296811
GO Biological Processes	GO:2001251	negative regulation of chromosome organization	KNTC1 TOP2A CCNB1 CENPF ESPL1	4.9526	0.0305206
GO Biological Processes	GO:0090306	meiotic spindle assembly	CCNB2 SEPTIN1	22.0115	0.0305449
GO Biological Processes	GO:0051653	spindle localization	NUSAP1 PAX6 MYH9 ESPL1	6.39045	0.0312158
GO Biological Processes	GO:0010628	positive regulation of gene expression	CASP1 MYLK2 ZFP36 IL17RA FGR PAX6 BTK SPI1 CEBPE MYH9 MMP8 EPX FFAR2 BARHL2 IL2RG ADAM8 CYBB STAT6 CCDC88B PTAFR MAPK13 TYROBP LAPTM5 NLRP12	1.81193	0.0316086
GO Biological Processes	GO:0001932	regulation of protein phosphorylation	CCNB1 PIK3R5 CCNB2 LTF CD44 NLRP12 ITGB2 FGR PAX6 CCDC88C PTPN6 NCKAP1L MICAL1 ADAM8 CAMP HCLS1 NTRK1 LYN MMP9 CENPE NCF1 S100A12	1.87051	0.0317856
GO Biological Processes	GO:0002313	mature B cell differentiation involved in immune response	CR1 SPI1 MFNG	9.58567	0.0320147
GO Biological Processes	GO:0043302	positive regulation of leukocyte degranulation	FGR PTAFR ITGB2	9.58567	0.0320147
GO Biological Processes	GO:0072677	eosinophil migration	LGALS3 EPX ADAM8	9.58567	0.0320147
GO Biological Processes	GO:0050853	B cell receptor signaling pathway	LYN BTK PTPN6 NCKAP1L	6.28901	0.0326141
GO Biological Processes	GO:0000910	cytokinesis	NUSAP1 PLK4 SEPTIN1 E2F8 KIF20B MYH9 ESPL1	3.53757	0.0329234
GO Biological Processes	GO:0010950	positive regulation of endopeptidase activity	S100A8 S100A9 CR1 CASP1 LAPTM5 LYN NLRP12	3.53757	0.0329234
GO Biological Processes	GO:0044087	regulation of cellular component biogenesis	CAPG COTL1 PFN1 VASP ADPRH HCLS1 HCK LGALS3 GPR65 PLK4 CORO1A NCKAP1L RAC2 ARPC1B ALOX15 SEMA4A NTRK1 PLXNB3 WAS LCP1	1.93272	0.0329234
GO Biological Processes	GO:0098754	detoxification	MPO MGST2 EPX ALOX5AP S100A9 HP	4.04294	0.0329234
GO Biological Processes	GO:1902905	positive regulation of supramolecular fiber organization	PFN1 VASP GPR65 WAS NCKAP1L ALOX15 HCK	3.53757	0.0329234
GO Biological Processes	GO:0034508	centromere complex assembly	KNTC1 CENPE CENPF	9.28612	0.0343505
GO Biological Processes	GO:0043304	regulation of mast cell degranulation	LYN FGR RAC2	9.28612	0.0343505
GO Biological Processes	GO:1901223	negative regulation of NIK/NF-kappaB signaling	NLRP12 ADGRG3 SPI1	9.28612	0.0343505
GO Biological Processes	GO:0002262	myeloid cell homeostasis	ZFP36 BTK SPI1 NCKAP1L HCLS1 MB LYN	3.50184	0.0344826
GO Biological Processes	GO:0019220	regulation of phosphate metabolic process	CCNB1 PIK3R5 CCNB2 NTRK1 LGALS3 LTF CD44 NLRP12 ITGB2 FBP1 FGR PAX6 CCDC88C PTPN6 HPCA NCKAP1L MICAL1 ADAM8 CAMP PTAFR HCLS1 LYN MMP9 CENPE NCF1 S100A12	1.74246	0.0350937
GO Biological Processes	GO:0051174	regulation of phosphorus metabolic process	CCNB1 PIK3R5 CCNB2 NTRK1 LGALS3 LTF CD44 NLRP12 ITGB2 FBP1 FGR PAX6 CCDC88C PTPN6 HPCA NCKAP1L MICAL1 ADAM8 CAMP PTAFR HCLS1 LYN MMP9 CENPE NCF1 S100A12	1.74128	0.0353243
GO Biological Processes	GO:0051783	regulation of nuclear division	KNTC1 NUSAP1 KIF20B CCNB1 CENPF ESPL1	3.96208	0.0356363
GO Biological Processes	GO:0001821	histamine secretion	BTK LYN	19.8104	0.0360653
GO Biological Processes	GO:0051126	negative regulation of actin nucleation	GMFG CORO1A	19.8104	0.0360653
GO Biological Processes	GO:0060397	growth hormone receptor signaling pathway via JAK-STAT	STAT6 LYN	19.8104	0.0360653
GO Biological Processes	GO:0007160	cell-matrix adhesion	ITGAL ITGA2B ITGA4 ITGB2 VCAM1 COL5A3 ACTN1 CD44	3.11975	0.036433
GO Biological Processes	GO:0010638	positive regulation of organelle organization	PFN1 VASP HCLS1 HCK NUSAP1 GPR65 PLK4 WAS NCKAP1L ALOX15 MMP9 LCP1 ESPL1	2.32014	0.036433
GO Biological Processes	GO:0032703	negative regulation of interleukin-2 production	CR1 ZFP36 LAPTM5	9.00472	0.036433
GO Biological Processes	GO:0034101	erythrocyte homeostasis	ZFP36 SPI1 NCKAP1L HCLS1 MB LYN	3.93584	0.036433
GO Biological Processes	GO:0071353	cellular response to interleukin-4	CORO1A IL2RG STAT6	9.00472	0.036433
GO Biological Processes	GO:0090022	regulation of neutrophil chemotaxis	TNFAIP6 NCKAP1L RAC2	9.00472	0.036433
GO Biological Processes	GO:0019233	sensory perception of pain	ACP3 CXCR4 FABP5 PTAFR NTRK1	4.67226	0.0364601
GO Biological Processes	GO:0032273	positive regulation of protein polymerization	VASP NCKAP1L ALOX15 PFN1 HCK	4.67226	0.0364601
GO Biological Processes	GO:0062197	cellular response to chemical stress	CASP1 ALDH3B1 MMP9 MAPK13 NCF1 RCSD1 MPO BTK RNF112 STAT6	2.68433	0.0364601
GO Biological Processes	GO:0031399	regulation of protein modification process	CCNB1 PIK3R5 CCNB2 LGALS3 LTF CD44 NLRP12 ITGB2 FGR PAX6 JARID2 CCDC88C SPI1 PTPN6 NCKAP1L MICAL1 ADAM8 CAMP HCLS1 NTRK1 LYN MMP9 MYB CENPE NCF1 LAPTM5 S100A12 UBE2C	1.6901	0.036718
GO Biological Processes	GO:0050728	negative regulation of inflammatory response	TNFAIP6 ZFP36 NLRP12 FGR HCK LYN	3.90995	0.0368434
GO Biological Processes	GO:0051050	positive regulation of transport	RAC2 LGALS3 ACSL5 ADAM8 CCR1 ABCA13 FGR BTK HPCA NCKAP1L DOCK2 KIF20B S100A8 PTAFR ITGB2 CASQ1 IL2RG HCLS1 CYP4F2	1.93421	0.0387274
GO Biological Processes	GO:0110150	negative regulation of biomineralization	SRGN UCMA CCR1	8.73988	0.0390622
GO Biological Processes	GO:0002712	regulation of B cell mediated immunity	CR1 BTK PTPN6 STAT6	5.82659	0.0400159
GO Biological Processes	GO:0002889	regulation of immunoglobulin mediated immune response	CR1 BTK PTPN6 STAT6	5.82659	0.0400159
GO Biological Processes	GO:0010517	regulation of phospholipase activity	HPCA PTAFR S1PR4 PLCB2	5.82659	0.0400159
GO Biological Processes	GO:0043547	positive regulation of GTPase activity	RASGRP2 GMIP ADPRH ARHGAP25 TBC1D10C ARHGAP45 SIPA1 GPR65 NTRK1	2.8211	0.0401038
GO Biological Processes	GO:0048285	organelle fission	TOP2A CCNB1 ESPL1 NUSAP1 KIF11 UBE2C KNTC1 CCDC61 CENPE KIF20B CCNB2 SEPTIN1 CENPF	2.28311	0.0401687
GO Biological Processes	GO:0002431	Fc receptor mediated stimulatory signaling pathway	LYN FGR HCK	8.49017	0.0412986
GO Biological Processes	GO:0002924	negative regulation of humoral immune response mediated by circulating immunoglobulin	CR1 PTPN6	18.0094	0.0412986
GO Biological Processes	GO:0006002	fructose 6-phosphate metabolic process	FBP1 HK3	18.0094	0.0412986
GO Biological Processes	GO:0030888	regulation of B cell proliferation	TYROBP LYN BTK NCKAP1L	5.74214	0.0412986
GO Biological Processes	GO:0032270	positive regulation of cellular protein metabolic process	PIK3R5 ADAM8 LTF CD44 S100A8 S100A9 CR1 JARID2 MYH9 NCKAP1L CCNB1 CASP1 BARHL2 CAMP PTAFR HCLS1 NTRK1 LYN MMP9 MYB CENPE NCF1 LAPTM5 NLRP12 S100A12 UBE2C	1.71233	0.0412986
GO Biological Processes	GO:0033089	positive regulation of T cell differentiation in thymus	IL2RG ADAM8	18.0094	0.0412986
GO Biological Processes	GO:0051574	positive regulation of histone H3-K9 methylation	JARID2 MYB	18.0094	0.0412986
GO Biological Processes	GO:0060193	positive regulation of lipase activity	HPCA PTAFR S1PR4 PLCB2	5.74214	0.0412986
GO Biological Processes	GO:1902624	positive regulation of neutrophil migration	ADAM8 NCKAP1L RAC2	8.49017	0.0412986
GO Biological Processes	GO:0006897	endocytosis	BIN2 RAC2 LGALS3 ARHGAP25 SNCG CXCR1 MYH9 ITGA4 HPCA NCKAP1L DOCK2 ALOX15 ABCA13 ITGB2	2.18727	0.0415028
GO Biological Processes	GO:0000070	mitotic sister chromatid segregation	CCNB1 NUSAP1 UBE2C KNTC1 CENPE ESPL1 CENPF	3.31753	0.0426901
GO Biological Processes	GO:0031032	actomyosin structure organization	TCAP NEB MYH9 GPR65 CASQ1 WAS PFN1	3.31753	0.0426901
GO Biological Processes	GO:0045010	actin nucleation	ARPC1B GMFG CORO1A WAS	5.66011	0.042966
GO Biological Processes	GO:0006691	leukotriene metabolic process	MGST2 ALOX5AP CYP4F2	8.25433	0.0439238
GO Biological Processes	GO:0038094	Fc-gamma receptor signaling pathway	FGR HCK LYN	8.25433	0.0439238
GO Biological Processes	GO:0070670	response to interleukin-4	CORO1A IL2RG STAT6	8.25433	0.0439238
GO Biological Processes	GO:0106106	cold-induced thermogenesis	PLAC8 FABP5 STAT6 UCP2 CXCR4 LCN2	3.71445	0.0447186
GO Biological Processes	GO:0120161	regulation of cold-induced thermogenesis	PLAC8 FABP5 STAT6 UCP2 CXCR4 LCN2	3.71445	0.0447186
GO Biological Processes	GO:0050672	negative regulation of lymphocyte proliferation	TYROBP LYN CR1 BTK PTPN6	4.38283	0.0448907
GO Biological Processes	GO:0002831	regulation of response to biotic stimulus	TYROBP LTF CR1 FGR SPI1 ADAM8 NCF1 FFAR2 HCK PTPN6 LYN	2.43752	0.0458563
GO Biological Processes	GO:0031334	positive regulation of protein-containing complex assembly	VASP LGALS3 NCKAP1L ALOX15 PFN1 LCP1 HCK	3.25523	0.0462864
GO Biological Processes	GO:0032945	negative regulation of mononuclear cell proliferation	TYROBP LYN CR1 BTK PTPN6	4.34438	0.0462864
GO Biological Processes	GO:0002260	lymphocyte homeostasis	CORO1A NCKAP1L CCNB2 LYN	5.50289	0.0464925
GO Biological Processes	GO:0007143	female meiotic nuclear division	TOP2A CCNB2 SEPTIN1	8.03124	0.0465781
GO Biological Processes	GO:1904994	regulation of leukocyte adhesion to vascular endothelial cell	ITGA4 PTAFR ITGB2	8.03124	0.0465781
GO Biological Processes	GO:0002357	defense response to tumor cell	LAPTM5 SPI1	16.5087	0.0469564
GO Biological Processes	GO:0019372	lipoxygenase pathway	ALOX15 ALOX5AP	16.5087	0.0469564
GO Biological Processes	GO:0038180	nerve growth factor signaling pathway	NTRK1 CORO1A	16.5087	0.0469564
GO Biological Processes	GO:0048872	homeostasis of number of cells	ZFP36 BTK SPI1 CORO1A NCKAP1L CCNB2 HCLS1 MB LYN	2.7262	0.0469564
GO Biological Processes	GO:0051639	actin filament network formation	LCP1 ACTN1	16.5087	0.0469564
GO Biological Processes	GO:1902075	cellular response to salt	MAPK13 HPCA	16.5087	0.0469564
GO Biological Processes	GO:1903238	positive regulation of leukocyte tethering or rolling	ITGA4 PTAFR	16.5087	0.0469564
GO Biological Processes	GO:0010952	positive regulation of peptidase activity	S100A8 S100A9 CR1 CASP1 LAPTM5 LYN NLRP12	3.22495	0.0475418
GO Biological Processes	GO:0022617	extracellular matrix disassembly	LCP1 MMP9 MMP8 ADAM8	5.4275	0.0475418
GO Biological Processes	GO:0032613	interleukin-10 production	BTK MMP8 EPX TYROBP	5.4275	0.0475418
GO Biological Processes	GO:0032653	regulation of interleukin-10 production	BTK MMP8 EPX TYROBP	5.4275	0.0475418
GO Biological Processes	GO:0051093	negative regulation of developmental process	SRGN SEMA4A TNFAIP6 ZFP36 FBN1 CR1 DISP3 PAX6 JARID2 SPI1 NMRK2 ARHGAP4 MMP9 PLAC8 UCMA LYN MYB CCR1 LTF	1.87823	0.0480716
GO Biological Processes	GO:0072359	circulatory system development	ITGA2B MYLK2 TCAP NEB MYH9 JARID2 SPI1 GYS1 CXCR4 E2F8 ADAM8 ITGB2 VCAM1 CAMP CYBB HSPB7 SEMA4A MB PAX6 FBN1 RYR1	1.80877	0.048244
GO Biological Processes	GO:0010942	positive regulation of cell death	LYN HP TOP2A ADAMTSL4 S100A8 LAPTM5 S100A9 MMP9 ADAM8 UCP2 NTRK1 ITGA4 TYROBP ITGB2	2.13343	0.0483501
GO Biological Processes	GO:0007162	negative regulation of cell adhesion	PLXNB3 IL1RN CR1 SPI1 PTPN6 NCKAP1L LGALS3 LAPTM5 SIPA1	2.69326	0.0493765
GO Biological Processes	GO:0038093	Fc receptor signaling pathway	FGR BTK HCK LYN	5.35416	0.0493765
GO Biological Processes	GO:0045597	positive regulation of cell differentiation	PLXNB3 LTF OLFM4 CR1 PAX6 CXCR4 NCKAP1L PCK1 ZFP36 RNF112 IL2RG ADAM8 HCLS1 LYN MYB CCR1 TYROBP BTK	1.91097	0.0494

## Sheet: Raha_male_biased
Category	GO	Pathway	Genes	Fold Enrichment	FDR
GO Biological Processes	GO:0048251	elastic fiber assembly	MFAP4 COL3A1	381.35	0.00512124
GO Biological Processes	GO:0030198	extracellular matrix organization	MFAP4 COL3A1 COL14A1	24.1701	0.0154091
GO Biological Processes	GO:0043062	extracellular structure organization	MFAP4 COL3A1 COL14A1	24.1022	0.0154091
GO Biological Processes	GO:0045229	external encapsulating structure organization	MFAP4 COL3A1 COL14A1	23.9008	0.0154091
GO Biological Processes	GO:0048260	positive regulation of receptor-mediated endocytosis	SFRP4 C3	96.9534	0.0154091
GO Biological Processes	GO:0085029	extracellular matrix assembly	MFAP4 COL3A1	116.74	0.0154091
GO Biological Processes	GO:0030199	collagen fibril organization	COL3A1 COL14A1	73.3365	0.0206946
GO Biological Processes	GO:0006956	complement activation	C3 MFAP4	68.0982	0.0209982
GO Biological Processes	GO:0060349	bone morphogenesis	COL3A1 SFRP4	56.6361	0.0269588
GO Biological Processes	GO:0045807	positive regulation of endocytosis	SFRP4 C3	52.4794	0.0282399
GO Biological Processes	GO:0048259	regulation of receptor-mediated endocytosis	SFRP4 C3	48.891	0.0295567
GO Biological Processes	GO:1905114	cell surface receptor signaling pathway involved in cell-cell signaling	TLE2 SFRP4 C3	14.7937	0.0314215
GO Biological Processes	GO:0090090	negative regulation of canonical Wnt signaling pathway	TLE2 SFRP4	40.2835	0.031942
GO Biological Processes	GO:1902174	positive regulation of keratinocyte apoptotic process	SFRP4	715.031	0.031942
GO Biological Processes	GO:0036022	limb joint morphogenesis	COL3A1	572.025	0.0332678
GO Biological Processes	GO:0048705	skeletal system morphogenesis	COL3A1 SFRP4	24.4455	0.0387759
GO Biological Processes	GO:0097435	supramolecular fiber organization	MFAP4 COL3A1 COL14A1	9.7173	0.0387759
GO Biological Processes	GO:0060348	bone development	COL3A1 SFRP4	23.253	0.0389521
GO Biological Processes	GO:0060828	regulation of canonical Wnt signaling pathway	TLE2 SFRP4	21.833	0.0389521
GO Biological Processes	GO:0006898	receptor-mediated endocytosis	SFRP4 C3	20.8768	0.0389984
GO Biological Processes	GO:0006959	humoral immune response	C3 MFAP4	18.9412	0.0405785
GO Biological Processes	GO:0009887	animal organ morphogenesis	COL3A1 SFRP4 TLE2	7.76505	0.0405785
GO Biological Processes	GO:0050776	regulation of immune response	C3 MFAP4 COL3A1	8.14077	0.0405785
GO Biological Processes	GO:0060070	canonical Wnt signaling pathway	TLE2 SFRP4	18.045	0.0405785
GO Biological Processes	GO:0030111	regulation of Wnt signaling pathway	TLE2 SFRP4	16.974	0.0420956
GO Biological Processes	GO:0002253	activation of immune response	C3 MFAP4	14.0893	0.0483713
GO Biological Processes	GO:0007178	transmembrane receptor protein serine/threonine kinase signaling pathway	COL3A1 SFRP4	14.2295	0.0483713

## Sheet: Rpu_male_biased
Category	GO	Pathway	Genes	Fold Enrichment	FDR
GO Biological Processes	GO:0001516	prostaglandin biosynthetic process	CD74 PTGDS AVP	116.542	0.0011976
GO Biological Processes	GO:0046457	prostanoid biosynthetic process	CD74 PTGDS AVP	116.542	0.0011976
GO Biological Processes	GO:0006636	unsaturated fatty acid biosynthetic process	CD74 PTGDS AVP	70.839	0.00219619
GO Biological Processes	GO:0006692	prostanoid metabolic process	CD74 PTGDS AVP	72.2558	0.00219619
GO Biological Processes	GO:0006693	prostaglandin metabolic process	CD74 PTGDS AVP	72.2558	0.00219619
GO Biological Processes	GO:0031394	positive regulation of prostaglandin biosynthetic process	AVP CD74	344.075	0.00254081
GO Biological Processes	GO:0046456	icosanoid biosynthetic process	CD74 PTGDS AVP	59.2261	0.00269687
GO Biological Processes	GO:2001280	positive regulation of unsaturated fatty acid biosynthetic process	AVP CD74	267.614	0.00326352
GO Biological Processes	GO:0031392	regulation of prostaglandin biosynthetic process	AVP CD74	240.853	0.00362434
GO Biological Processes	GO:2001279	regulation of unsaturated fatty acid biosynthetic process	AVP CD74	200.711	0.00477939
GO Biological Processes	GO:0010648	negative regulation of cell communication	CD74 DUSP1 DDIT4 DLK1 VWC2 AVP ARC	5.68432	0.010093
GO Biological Processes	GO:0023057	negative regulation of signaling	CD74 DUSP1 DDIT4 DLK1 VWC2 AVP ARC	5.66522	0.010093
GO Biological Processes	GO:0032787	monocarboxylic acid metabolic process	ECHDC2 CD74 PTGDS AVP DDIT4	9.58808	0.010093
GO Biological Processes	GO:0033559	unsaturated fatty acid metabolic process	CD74 PTGDS AVP	30.8785	0.010093
GO Biological Processes	GO:0045723	positive regulation of fatty acid biosynthetic process	AVP CD74	114.692	0.010093
GO Biological Processes	GO:0006690	icosanoid metabolic process	CD74 PTGDS AVP	28.0061	0.0110564
GO Biological Processes	GO:0006631	fatty acid metabolic process	ECHDC2 CD74 PTGDS AVP	11.6354	0.0206474
GO Biological Processes	GO:0006633	fatty acid biosynthetic process	CD74 PTGDS AVP	21.7638	0.0206474
GO Biological Processes	GO:0045923	positive regulation of fatty acid metabolic process	AVP CD74	65.0953	0.0247883
GO Biological Processes	GO:0050900	leukocyte migration	LYVE1 VCAM1 CD74 DUSP1	10.7523	0.0247883
GO Biological Processes	GO:0042304	regulation of fatty acid biosynthetic process	AVP CD74	58.7445	0.0278732
GO Biological Processes	GO:0009968	negative regulation of signal transduction	CD74 DUSP1 DDIT4 DLK1 VWC2 AVP	5.33647	0.0298984
GO Biological Processes	GO:0042180	cellular ketone metabolic process	NQO2 AVP CD74	16.5724	0.0351974
GO Biological Processes	GO:0072330	monocarboxylic acid biosynthetic process	CD74 PTGDS AVP	16.4218	0.0351974
GO Biological Processes	GO:0019752	carboxylic acid metabolic process	ECHDC2 CD74 PTGDS AVP DDIT4	6.12545	0.0419903
GO Biological Processes	GO:0035094	response to nicotine	AVP VCAM1	42.2548	0.0419903
GO Biological Processes	GO:0042771	intrinsic apoptotic signaling pathway in response to DNA damage by p53 class mediator	CD74 DDIT4	43.0094	0.0419903
GO Biological Processes	GO:0043436	oxoacid metabolic process	ECHDC2 CD74 PTGDS AVP DDIT4	5.96761	0.0455273
GO Biological Processes	GO:0002685	regulation of leukocyte migration	LYVE1 CD74 DUSP1	13.8953	0.046195
GO Biological Processes	GO:0006082	organic acid metabolic process	ECHDC2 CD74 PTGDS AVP DDIT4	5.85731	0.046195

## Sheet: Rpu_female_biased
Category	GO	Pathway	Genes	Fold Enrichment	FDR
GO Biological Processes	GO:0006812	cation transport	LTF SLC6A2 GAL LRP2 HTR3A SLC18A1 SLC10A4 CHRNA3 LCN2	7.02781	0.0019589
GO Biological Processes	GO:0015850	organic hydroxy compound transport	SLC6A2 SLC10A4 GAL SLC18A1 AGTR1	18.4912	0.00298776
GO Biological Processes	GO:0006811	ion transport	LTF CHRNA3 SLC6A2 SLC10A4 HTR3A GAL LRP2 SLC18A1 LCN2	5.33896	0.00617586
GO Biological Processes	GO:0001895	retina homeostasis	LTF ALB ESRRB	36.3961	0.0122833
GO Biological Processes	GO:0009620	response to fungus	LTF S100A12 MPO	34.7032	0.0122833
GO Biological Processes	GO:0048484	enteric nervous system development	PHOX2A TLX2	132.643	0.0122833
GO Biological Processes	GO:0050832	defense response to fungus	LTF S100A12 MPO	39.793	0.0122833
GO Biological Processes	GO:0055072	iron ion homeostasis	LCN2 CYB561 LTF	33.5335	0.0122833
GO Biological Processes	GO:0034374	low-density lipoprotein particle remodeling	MPO AGTR1	117.038	0.0127122
GO Biological Processes	GO:2000846	regulation of corticosteroid hormone secretion	GAL AGTR1	117.038	0.0127122
GO Biological Processes	GO:0035930	corticosteroid hormone secretion	GAL AGTR1	99.4826	0.0147727
GO Biological Processes	GO:2000831	regulation of steroid hormone secretion	GAL AGTR1	99.4826	0.0147727
GO Biological Processes	GO:0098743	cell aggregation	LTF ACAN	86.5066	0.0181245
GO Biological Processes	GO:0030001	metal ion transport	LTF SLC6A2 GAL LRP2 SLC10A4 LCN2	6.28973	0.0186032
GO Biological Processes	GO:0035929	steroid hormone secretion	GAL AGTR1	79.5861	0.0186032
GO Biological Processes	GO:0060249	anatomical structure homeostasis	LTF ALB ESRRB SLC6A2	11.4348	0.0225998
GO Biological Processes	GO:0042742	defense response to bacterium	MPO LTF LCN2 S100A12	11.1778	0.0227026
GO Biological Processes	GO:0055076	transition metal ion homeostasis	LCN2 CYB561 LTF	20.3026	0.0227026
GO Biological Processes	GO:0007588	excretion	CHRNA3 AGTR1	53.7744	0.0279527
GO Biological Processes	GO:0034368	protein-lipid complex remodeling	MPO AGTR1	53.7744	0.0279527
GO Biological Processes	GO:0034369	plasma lipoprotein particle remodeling	MPO AGTR1	53.7744	0.0279527
GO Biological Processes	GO:0044060	regulation of endocrine process	GAL AGTR1	53.7744	0.0279527
GO Biological Processes	GO:0098810	neurotransmitter reuptake	SLC6A2 SLC18A1	52.3593	0.0282055
GO Biological Processes	GO:0034367	protein-containing complex remodeling	MPO AGTR1	51.0167	0.028474
GO Biological Processes	GO:0055085	transmembrane transport	CHRNA3 SLC6A2 HTR3A GAL SLC18A1 LRP2 SLC10A4	4.21281	0.0346193
GO Biological Processes	GO:0048483	autonomic nervous system development	PHOX2A TLX2	41.4511	0.0397914
GO Biological Processes	GO:0001504	neurotransmitter uptake	SLC6A2 SLC18A1	39.793	0.0400775
GO Biological Processes	GO:0140353	lipid export from cell	GAL AGTR1	39.793	0.0400775
GO Biological Processes	GO:0071827	plasma lipoprotein particle organization	MPO AGTR1	37.5406	0.0434488
GO Biological Processes	GO:0006836	neurotransmitter transport	SLC18A1 SLC6A2 CHRNA3	13.5044	0.0437483
GO Biological Processes	GO:0060986	endocrine hormone secretion	GAL AGTR1	36.1755	0.0437483
GO Biological Processes	GO:0071825	protein-lipid complex subunit organization	MPO AGTR1	35.5295	0.043924
GO Biological Processes	GO:0001505	regulation of neurotransmitter levels	SLC6A2 SLC18A1 CHRNA3	12.6999	0.0473985
GO Biological Processes	GO:0006826	iron ion transport	LTF LCN2	33.1609	0.0473985
GO Biological Processes	GO:0031640	killing of cells of another organism	LTF S100A12	32.6172	0.047576

## Sheet: Rsi_female_biased
Category	GO	Pathway	Genes	Fold Enrichment	FDR
GO Biological Processes	GO:0002181	cytoplasmic translation	RPL31 RPL22L1 RPL35A RPL34 RPS12 RPL27 RPS8 RPS27A RPL32 RPS21 RPS27 RPS23 RPL37A RPL39 RPS29 RPS28	8.25992	4.11e-07
GO Biological Processes	GO:0048872	homeostasis of number of cells	AHSP GATA1 TAL1 LGALS9 SLC4A1 POLB RASSF2 DNASE2 TCIRG1 RHAG TSPO2 SLC40A1 CCNB2 TRIM58 SPTA1 EPB42 HMGB2	4.77724	0.000213534
GO Biological Processes	GO:0033013	tetrapyrrole metabolic process	CPOX UROD HMBS BLVRB ABCD4 SPTA1 BDH2 TSPO	10.354	0.000993646
GO Biological Processes	GO:1901566	organonitrogen compound biosynthetic process	RPL31 CPOX NECAB2 MRPS14 UROD RPL22L1 BDH2 HPRT1 ATP5MG NPR1 RPL35A RPS23 HMBS NDUFB4 RPL34 RPS12 NDUFA1 RPL27 NDUFA2 RPS8 RPS27A RPL32 NDUFC2 NDUFS4 ATP5ME RPS21 RPS27 RPL37A RPL39 RPS29 RPS28 MRPL33 CIRBP MOCS3 GATA1 ACO1 PCBD2 NME7 SLC25A37 MTG1 SPTA1 SLC2A10 MT3 TSPO	2.14154	0.000993646
GO Biological Processes	GO:0006778	porphyrin-containing compound metabolic process	CPOX UROD HMBS BLVRB SPTA1 BDH2 TSPO	11.0904	0.00183533
GO Biological Processes	GO:0030218	erythrocyte differentiation	AHSP GATA1 TAL1 SLC4A1 DNASE2 RHAG TSPO2 TRIM58 EPB42 HMGB2	6.51713	0.00183533
GO Biological Processes	GO:0048821	erythrocyte development	SLC4A1 GATA1 RHAG TRIM58 EPB42 TAL1	14.1372	0.00183533
GO Biological Processes	GO:0034101	erythrocyte homeostasis	AHSP GATA1 TAL1 SLC4A1 DNASE2 RHAG TSPO2 TRIM58 EPB42 HMGB2	6.08553	0.00270637
GO Biological Processes	GO:0030099	myeloid cell differentiation	TMEM178A AHSP GATA1 TAL1 ADIPOQ SLC4A1 RASSF2 DNASE2 TCIRG1 RHAG TSPO2 RBP1 TRIM58 SLC9B2 EPB42 CDKN2B HMGB2	3.47146	0.00370831
GO Biological Processes	GO:0006119	oxidative phosphorylation	NDUFB4 NDUFA1 COX6B1 COX7B NDUFA2 NDUFC2 NDUFS4 COX6C ATP5MG ATP5ME	5.63752	0.00424748
GO Biological Processes	GO:0009060	aerobic respiration	ACO1 NDUFB4 NDUFA1 COX6B1 COX7B NDUFA2 NDUFC2 NDUFS4 COX6C ATP5MG ATP5ME	4.7234	0.00550969
GO Biological Processes	GO:0019646	aerobic electron transport chain	COX6B1 COX7B COX6C NDUFC2 NDUFB4 NDUFA1 NDUFA2 NDUFS4	6.80678	0.00550969
GO Biological Processes	GO:0042168	heme metabolic process	CPOX UROD HMBS BLVRB BDH2 TSPO	10.8108	0.00550969
GO Biological Processes	GO:0042592	homeostatic process	SLC4A1 MT3 TCIRG1 RHAG SLC40A1 TMEM178A BDH2 CD52 AHSP TXNRD2 SLC30A10 ATP6V1D GSTO1 GATA1 TAL1 LGALS9 ABCC8 POLB BIRC5 SLC26A4 FMO2 TSPO RASSF2 DECR1 DNASE2 TSPO2 ACO1 SLC25A37 CCNB2 TRIM58 SPTA1 SLC9B2 EPB42 ADIPOQ RBP1 MAIP1 HMGB2 SLC2A10 GLRX2 SLC6A2 NPR1	1.96636	0.00550969
GO Biological Processes	GO:0044772	mitotic cell cycle phase transition	CDC23 CENPF BUB1B CCNB2 CCNF PLK5 BIRC5 NUF2 FOXM1 CDKN2C RRM2 CDKN2B TACC3 KIF14 ESPL1 CDKN3 GFI1B	3.28184	0.00550969
GO Biological Processes	GO:0009205	purine ribonucleoside triphosphate metabolic process	ATP5MG NDUFB4 NDUFA1 NDUFA2 NDUFC2 NDUFS4 ATP5ME ITPA NME7	5.70361	0.00596131
GO Biological Processes	GO:0042776	proton motive force-driven mitochondrial ATP synthesis	NDUFB4 NDUFA1 NDUFA2 NDUFC2 NDUFS4 ATP5MG ATP5ME	7.8444	0.00596131
GO Biological Processes	GO:0048534	hematopoietic or lymphoid organ development	TMEM178A GFI1B AHSP EPOR GATA1 TAL1 LGALS9 IL17D ADIPOQ SLC4A1 POLB RASSF2 DNASE2 TCIRG1 RHAG TSPO2 RBP1 RSAD2 SLC40A1 CDKN2B CCNB2 TRIM58 SPTA1 SLC9B2 EPB42 HMGB2 C17orf99	2.38107	0.00596131
GO Biological Processes	GO:0009144	purine nucleoside triphosphate metabolic process	ATP5MG NDUFB4 NDUFA1 NDUFA2 NDUFC2 NDUFS4 ATP5ME ITPA NME7	5.51349	0.00628017
GO Biological Processes	GO:0042773	ATP synthesis coupled electron transport	COX6B1 COX7B COX6C NDUFC2 NDUFB4 NDUFA1 NDUFA2 NDUFS4	6.33735	0.00628017
GO Biological Processes	GO:0042775	mitochondrial ATP synthesis coupled electron transport	COX6B1 COX7B COX6C NDUFC2 NDUFB4 NDUFA1 NDUFA2 NDUFS4	6.33735	0.00628017
GO Biological Processes	GO:0043090	amino acid import	SLC1A5 SFXN2 SLC43A1 GFAP TSPO2 SLC47A1	9.50602	0.00628017
GO Biological Processes	GO:0009199	ribonucleoside triphosphate metabolic process	ATP5MG NDUFB4 NDUFA1 NDUFA2 NDUFC2 NDUFS4 ATP5ME ITPA NME7	5.44095	0.00665432
GO Biological Processes	GO:0046034	ATP metabolic process	ATP5MG NDUFB4 NDUFA1 COX6B1 COX7B NDUFA2 NDUFC2 NDUFS4 COX6C ATP5ME SLC4A1 TSPO FIGNL1	3.75657	0.00706367
GO Biological Processes	GO:0006779	porphyrin-containing compound biosynthetic process	CPOX UROD HMBS SPTA1 TSPO	12.091	0.00718096
GO Biological Processes	GO:0033014	tetrapyrrole biosynthetic process	CPOX UROD HMBS SPTA1 TSPO	12.091	0.00718096
GO Biological Processes	GO:0002262	myeloid cell homeostasis	AHSP GATA1 TAL1 SLC4A1 DNASE2 RHAG TSPO2 TRIM58 EPB42 HMGB2	4.64099	0.00777608
GO Biological Processes	GO:0015986	proton motive force-driven ATP synthesis	ATP5MG NDUFB4 NDUFA1 NDUFA2 NDUFC2 NDUFS4 ATP5ME	6.99175	0.00777608
GO Biological Processes	GO:0061515	myeloid cell development	SLC4A1 GATA1 RHAG TRIM58 SLC9B2 EPB42 TAL1	7.06858	0.00777608
GO Biological Processes	GO:0002520	immune system development	TMEM178A GFI1B AHSP EPOR GATA1 TAL1 LGALS9 IL17D ADIPOQ SLC4A1 POLB RASSF2 DNASE2 TCIRG1 RHAG TSPO2 RBP1 RSAD2 SLC40A1 CDKN2B CCNB2 TRIM58 SPTA1 SLC9B2 EPB42 HMGB2 C17orf99	2.23923	0.00918372
GO Biological Processes	GO:0043043	peptide biosynthetic process	RPL31 MRPS14 RPL22L1 BDH2 RPL35A RPS23 RPL34 RPS12 RPL27 RPS8 RPS27A RPL32 RPS21 RPS27 RPL37A RPL39 RPS29 RPS28 MRPL33 CIRBP ACO1 MTG1	2.48356	0.00975305
GO Biological Processes	GO:0006518	peptide metabolic process	RPL31 MRPS14 CPXM2 GSTO1 RPL22L1 BDH2 RPL35A RPS23 RPL34 RPS12 RPL27 RPS8 RPS27A RPL32 RPS21 RPS27 RPL37A RPL39 RPS29 RPS28 MRPL33 CIRBP ACO1 MTG1 GLRX2	2.29959	0.00983045
GO Biological Processes	GO:0007091	metaphase/anaphase transition of mitotic cell cycle	CDC23 BUB1B BIRC5 NUF2 TACC3 CENPF ESPL1	6.63135	0.00983045
GO Biological Processes	GO:0009145	purine nucleoside triphosphate biosynthetic process	ATP5MG NDUFB4 NDUFA1 NDUFA2 NDUFC2 NDUFS4 ATP5ME NME7	5.56919	0.00983045
GO Biological Processes	GO:0009206	purine ribonucleoside triphosphate biosynthetic process	ATP5MG NDUFB4 NDUFA1 NDUFA2 NDUFC2 NDUFS4 ATP5ME NME7	5.6117	0.00983045
GO Biological Processes	GO:0010965	regulation of mitotic sister chromatid separation	CDC23 BUB1B BIRC5 NUF2 TACC3 CENPF ESPL1	6.49738	0.00983045
GO Biological Processes	GO:0051983	regulation of chromosome segregation	CDC23 MKI67 BUB1B BIRC5 NUF2 TACC3 CENPF ESPL1	5.52731	0.00983045
GO Biological Processes	GO:0044784	metaphase/anaphase transition of cell cycle	CDC23 BUB1B BIRC5 NUF2 TACC3 CENPF ESPL1	6.43241	0.0100741
GO Biological Processes	GO:0009141	nucleoside triphosphate metabolic process	ITPA ATP5MG NDUFB4 NDUFA1 NDUFA2 NDUFC2 NDUFS4 ATP5ME NME7	4.78049	0.0106394
GO Biological Processes	GO:0009201	ribonucleoside triphosphate biosynthetic process	ATP5MG NDUFB4 NDUFA1 NDUFA2 NDUFC2 NDUFS4 ATP5ME NME7	5.36593	0.0106438
GO Biological Processes	GO:0022904	respiratory electron transport chain	COX6B1 COX7B COX6C NDUFC2 NDUFB4 NDUFA1 NDUFA2 NDUFS4	5.36593	0.0106438
GO Biological Processes	GO:0051306	mitotic sister chromatid separation	CDC23 BUB1B BIRC5 NUF2 TACC3 CENPF ESPL1	6.30628	0.0106438
GO Biological Processes	GO:0006412	translation	RPL31 MRPS14 RPL22L1 RPL35A RPS23 RPL34 RPS12 RPL27 RPS8 RPS27A RPL32 RPS21 RPS27 RPL37A RPL39 RPS29 RPS28 MRPL33 CIRBP ACO1 MTG1	2.46138	0.0107824
GO Biological Processes	GO:0006782	protoporphyrinogen IX biosynthetic process	CPOX UROD HMBS	27.5675	0.0107824
GO Biological Processes	GO:0043353	enucleate erythrocyte differentiation	DNASE2 TSPO2 TRIM58	27.5675	0.0107824
GO Biological Processes	GO:0045333	cellular respiration	ACO1 NDUFB4 NDUFA1 COX6B1 COX7B NDUFA2 NDUFC2 NDUFS4 COX6C ATP5MG ATP5ME	3.88772	0.0107824
GO Biological Processes	GO:0089718	amino acid import across plasma membrane	SLC1A5 SLC43A1 GFAP TSPO2 SLC47A1	9.57204	0.0121451
GO Biological Processes	GO:1903018	regulation of glycoprotein metabolic process	NECAB2 PTX3 GATA1 SLC2A10 MT3	9.57204	0.0121451
GO Biological Processes	GO:0033045	regulation of sister chromatid segregation	CDC23 BUB1B BIRC5 NUF2 TACC3 CENPF ESPL1	5.95593	0.012644
GO Biological Processes	GO:0055076	transition metal ion homeostasis	MT3 SLC40A1 BDH2 SLC30A10 RHAG ACO1 SLC25A37 EPB42	5.0009	0.0145229
GO Biological Processes	GO:0009142	nucleoside triphosphate biosynthetic process	ATP5MG NDUFB4 NDUFA1 NDUFA2 NDUFC2 NDUFS4 ATP5ME NME7	4.96711	0.0149126
GO Biological Processes	GO:1905818	regulation of chromosome separation	CDC23 BUB1B BIRC5 NUF2 TACC3 CENPF ESPL1	5.74322	0.014922
GO Biological Processes	GO:0033108	mitochondrial respiratory chain complex assembly	PET100 SMIM20 NDUFC2 NDUFB4 NDUFA1 NDUFA2 NDUFS4	5.6924	0.0154647
GO Biological Processes	GO:0010043	response to zinc ion	MT3 SLC30A10 ABCC8 TSPO D2HGDH	8.83573	0.0158167
GO Biological Processes	GO:0030097	hemopoiesis	TMEM178A GFI1B AHSP EPOR GATA1 TAL1 LGALS9 IL17D ADIPOQ SLC4A1 RASSF2 DNASE2 TCIRG1 RHAG TSPO2 RBP1 RSAD2 TRIM58 SPTA1 SLC9B2 EPB42 CDKN2B HMGB2 C17orf99	2.20319	0.0158258
GO Biological Processes	GO:0046501	protoporphyrinogen IX metabolic process	CPOX UROD HMBS	22.9729	0.0158258
GO Biological Processes	GO:0022900	electron transport chain	COX6B1 COX7B COX6C GLRX2 NDUFC2 NDUFS4 NDUFB4 NDUFA1 NDUFA2	4.26301	0.0168836
GO Biological Processes	GO:1903047	mitotic cell cycle process	MCM6 CDC23 CENPF NUF2 MKI67 BUB1B CCNB2 CCNF PLK5 KIF18B BIRC5 FOXM1 CDKN2C RRM2 TACC3 MYBL2 ESPL1 CDKN2B KIF14 CDKN3 GFI1B	2.33906	0.0168836
GO Biological Processes	GO:1905039	carboxylic acid transmembrane transport	SLC1A5 ABCD4 SFXN2 SLC5A6 SLC43A1 GFAP SLC47A1 TSPO2	4.77359	0.0168836
GO Biological Processes	GO:1903825	organic acid transmembrane transport	SLC1A5 ABCD4 SFXN2 SLC5A6 SLC43A1 GFAP SLC47A1 TSPO2	4.74279	0.0173441
GO Biological Processes	GO:0044770	cell cycle phase transition	CDC23 CENPF BUB1B CCNB2 CCNF PLK5 BIRC5 NUF2 FOXM1 CDKN2C RRM2 CDKN2B TACC3 KIF14 ESPL1 CDKN3 GFI1B	2.6123	0.0178369
GO Biological Processes	GO:0006812	cation transport	SLC6A2 RHAG SYT6 SLC5A6 SLC40A1 SLC47A1 SLC25A37 SFXN2 RNF207 SYT12 SLC30A10 ABCC8 ATP6V1D TCIRG1 GSTO1 SLC43A1 SLC9B2 TSPO SLC1A5 COX6B1 COX7B ATP5MG ATP5ME SLC2A10 TSPO2 SNX4 MAIP1 MT3	2.01959	0.0180166
GO Biological Processes	GO:0042440	pigment metabolic process	CPOX UROD HMBS BLVRB BDH2 TSPO	6.48646	0.0180166
GO Biological Processes	GO:0006754	ATP biosynthetic process	ATP5MG NDUFB4 NDUFA1 NDUFA2 NDUFC2 NDUFS4 ATP5ME	5.36034	0.0184995
GO Biological Processes	GO:0007088	regulation of mitotic nuclear division	CDC23 MKI67 BUB1B BIRC5 NUF2 CENPF ESPL1	5.31604	0.0191569
GO Biological Processes	GO:0009152	purine ribonucleotide biosynthetic process	HPRT1 ATP5MG NPR1 NDUFB4 NDUFA1 NDUFA2 NDUFC2 NDUFS4 ATP5ME NME7	3.75068	0.0192059
GO Biological Processes	GO:1902600	proton transmembrane transport	ATP6V1D TCIRG1 COX6B1 COX7B SLC9B2 ATP5MG ATP5ME SLC2A10	4.56604	0.0200462
GO Biological Processes	GO:0007059	chromosome segregation	CDC23 CENPT CENPF ESPL1 KNL1 NUF2 MKI67 BUB1B KIF18B BIRC5 TACC3 BEX4 KIF14	3.02428	0.0210215
GO Biological Processes	GO:0055072	iron ion homeostasis	SLC40A1 BDH2 RHAG ACO1 SLC25A37 EPB42	6.19494	0.0210821
GO Biological Processes	GO:0009150	purine ribonucleotide metabolic process	HPRT1 ATP5MG NPR1 HINT1 ACOT4 NDUFB4 NDUFA1 NDUFA2 NDUFC2 NDUFS4 ATP5ME SLC4A1 ITPA NME7	2.83992	0.0231623
GO Biological Processes	GO:0000070	mitotic sister chromatid segregation	CDC23 NUF2 BUB1B KIF18B BIRC5 ESPL1 TACC3 KIF14 CENPF	3.95705	0.0233991
GO Biological Processes	GO:0006783	heme biosynthetic process	CPOX UROD HMBS TSPO	10.8108	0.0233991
GO Biological Processes	GO:0015980	energy derivation by oxidation of organic compounds	ACO1 NDUFB4 NDUFA1 COX6B1 COX7B NDUFA2 NDUFC2 NDUFS4 COX6C ATP5MG ATP5ME MT3	3.13267	0.0237943
GO Biological Processes	GO:0010035	response to inorganic substance	MT3 SYT6 SYT12 SLC30A10 GLRX2 ACO1 ALOX15 ABCC8 CPOX TSPO ASPN COL1A1 TCIRG1 SLC40A1 D2HGDH TXNRD2	2.58849	0.0242731
GO Biological Processes	GO:0009260	ribonucleotide biosynthetic process	HPRT1 ATP5MG NPR1 NDUFB4 NDUFA1 NDUFA2 NDUFC2 NDUFS4 ATP5ME NME7	3.56169	0.0253177
GO Biological Processes	GO:1901990	regulation of mitotic cell cycle phase transition	CDC23 CENPF BUB1B PLK5 BIRC5 NUF2 CDKN2C RRM2 CDKN2B KIF14 ESPL1 GFI1B	3.08879	0.0258833
GO Biological Processes	GO:0000278	mitotic cell cycle	MCM6 CDC23 MYBL2 CENPT CENPF NUF2 MKI67 BUB1B CCNB2 CCNF PLK5 KIF18B BIRC5 FOXM1 CDKN2C RRM2 TACC3 ESPL1 CDKN2B KIF14 TAL1 CDKN3 GFI1B	2.12199	0.0259668
GO Biological Processes	GO:0030071	regulation of mitotic metaphase/anaphase transition	CDC23 BUB1B BIRC5 NUF2 CENPF ESPL1	5.80368	0.0264239
GO Biological Processes	GO:0007005	mitochondrion organization	GABARAPL2 SLIRP MAIP1 PET100 SMIM20 MICOS10 TOMM7 TSPO PIF1 NDUFC2 NDUFB4 NDUFA1 NDUFA2 NDUFS4 CIBAR1 MGARP	2.54371	0.0269676
GO Biological Processes	GO:0009117	nucleotide metabolic process	HPRT1 ATP5MG NPR1 HINT1 RRM2 ACOT4 NT5M NDUFB4 NDUFA1 NDUFA2 NDUFC2 NDUFS4 ATP5ME SLC4A1 ITPA NME7	2.54371	0.0269676
GO Biological Processes	GO:0060253	negative regulation of glial cell proliferation	ABCC8 TSPO CDKN2B	17.2297	0.0269676
GO Biological Processes	GO:0046390	ribose phosphate biosynthetic process	HPRT1 ATP5MG NPR1 NDUFB4 NDUFA1 NDUFA2 NDUFC2 NDUFS4 ATP5ME NME7	3.46761	0.0281269
GO Biological Processes	GO:0048536	spleen development	POLB SLC40A1 CDKN2B EPB42	9.93422	0.0281269
GO Biological Processes	GO:0009259	ribonucleotide metabolic process	HPRT1 ATP5MG NPR1 HINT1 ACOT4 NDUFB4 NDUFA1 NDUFA2 NDUFC2 NDUFS4 ATP5ME SLC4A1 ITPA NME7	2.7256	0.0285848
GO Biological Processes	GO:1902099	regulation of metaphase/anaphase transition of cell cycle	CDC23 BUB1B BIRC5 NUF2 CENPF ESPL1	5.62601	0.0285848
GO Biological Processes	GO:0006091	generation of precursor metabolites and energy	ACO1 NDUFB4 NDUFA1 COX6B1 COX7B NDUFA2 NDUFC2 NDUFS4 COX6C ATP5MG ATP5ME SLC4A1 GLRX2 MT3 ADIPOQ	2.59093	0.0287476
GO Biological Processes	GO:0006120	mitochondrial electron transport NADH to ubiquinone	NDUFC2 NDUFB4 NDUFA1 NDUFA2 NDUFS4	6.96148	0.0287476
GO Biological Processes	GO:0006164	purine nucleotide biosynthetic process	HPRT1 ATP5MG NPR1 NDUFB4 NDUFA1 NDUFA2 NDUFC2 NDUFS4 ATP5ME NME7	3.41604	0.0287476
GO Biological Processes	GO:0006753	nucleoside phosphate metabolic process	ITPA HPRT1 ATP5MG NPR1 HINT1 RRM2 ACOT4 NT5M NDUFB4 NDUFA1 NDUFA2 NDUFC2 NDUFS4 ATP5ME SLC4A1 NME7	2.50045	0.0287476
GO Biological Processes	GO:0030851	granulocyte differentiation	GATA1 ADIPOQ RBP1 TAL1	9.6728	0.0287476
GO Biological Processes	GO:0043249	erythrocyte maturation	TRIM58 EPB42 TAL1	16.2162	0.0287476
GO Biological Processes	GO:0051304	chromosome separation	CDC23 ESPL1 BUB1B BIRC5 NUF2 TACC3 CENPF	4.72971	0.0287476
GO Biological Processes	GO:2001251	negative regulation of chromosome organization	BUB1B BIRC5 NUF2 PIF1 CENPF ESPL1	5.51349	0.0290587
GO Biological Processes	GO:0003333	amino acid transmembrane transport	SLC1A5 SFXN2 SLC43A1 GFAP SLC47A1 TSPO2	5.4589	0.0298604
GO Biological Processes	GO:0034220	ion transmembrane transport	SLC6A2 SLC1A5 RHAG SLC5A6 SLC40A1 SLC25A37 SFXN2 RNF207 SLC30A10 ABCC8 ATP6V1D TCIRG1 GSTO1 SLC43A1 SLC4A1 SLC26A4 COX6B1 GFAP COX7B SLC47A1 SLC9B2 ATP5MG ATP5ME SLC2A10 TSPO2 MAIP1	1.96156	0.0298604
GO Biological Processes	GO:0043604	amide biosynthetic process	RPL31 MRPS14 RPL22L1 BDH2 RPL35A RPS23 RPL34 RPS12 RPL27 RPS8 RPS27A RPL32 RPS21 RPS27 RPL37A RPL39 RPS29 RPS28 MRPL33 CIRBP ACO1 MTG1	2.10804	0.0298604
GO Biological Processes	GO:0006163	purine nucleotide metabolic process	HPRT1 ATP5MG NPR1 HINT1 ACOT4 NDUFB4 NDUFA1 NDUFA2 NDUFC2 NDUFS4 ATP5ME SLC4A1 ITPA NME7	2.6746	0.0299549
GO Biological Processes	GO:0010038	response to metal ion	MT3 SYT6 SYT12 SLC30A10 ACO1 ALOX15 ABCC8 CPOX TSPO TCIRG1 SLC40A1 D2HGDH	2.94839	0.0299549
GO Biological Processes	GO:0019693	ribose phosphate metabolic process	HPRT1 ATP5MG NPR1 HINT1 ACOT4 NDUFB4 NDUFA1 NDUFA2 NDUFC2 NDUFS4 ATP5ME SLC4A1 ITPA NME7	2.66905	0.0299549
GO Biological Processes	GO:0020027	hemoglobin metabolic process	SLC25A37 EPB42 AHSP	15.3153	0.0313217
GO Biological Processes	GO:0055086	nucleobase-containing small molecule metabolic process	GNPNAT1 ITPA HPRT1 ATP5MG NPR1 HINT1 RRM2 ACOT4 NT5M NDUFB4 NDUFA1 NDUFA2 NDUFC2 NDUFS4 ATP5ME SLC4A1 NME7	2.3669	0.032441
GO Biological Processes	GO:0043603	cellular amide metabolic process	RPL31 MRPS14 CPXM2 GSTO1 RPL22L1 BDH2 ACOT4 RPL35A RPS23 RPL34 RPS12 RPL27 RPS8 RPS27A RPL32 RPS21 RPS27 RPL37A RPL39 RPS29 RPS28 MRPL33 CIRBP ACO1 NAGK MTG1 GLRX2	1.90705	0.0330556
GO Biological Processes	GO:0060251	regulation of glial cell proliferation	ABCC8 TSPO GFAP CDKN2B	8.96503	0.0330556
GO Biological Processes	GO:0098655	cation transmembrane transport	SLC6A2 RHAG SLC40A1 SLC25A37 SFXN2 RNF207 SLC30A10 ABCC8 ATP6V1D TCIRG1 GSTO1 SLC43A1 SLC1A5 COX6B1 COX7B SLC47A1 SLC9B2 ATP5MG ATP5ME SLC2A10 TSPO2 MAIP1	2.07985	0.0330556
GO Biological Processes	GO:0072522	purine-containing compound biosynthetic process	HPRT1 ATP5MG NPR1 NDUFB4 NDUFA1 NDUFA2 NDUFC2 NDUFS4 ATP5ME NME7	3.28184	0.0338026
GO Biological Processes	GO:0033044	regulation of chromosome organization	CDC23 BUB1B BIRC5 NUF2 PIF1 TACC3 INO80C TAL1 CENPF ESPL1	3.27016	0.0343947
GO Biological Processes	GO:0055085	transmembrane transport	SLC4A1 ABCC8 SLC6A2 SLC1A5 SEC61B RHAG ABCD4 SLC5A6 SLC40A1 SLC25A37 SFXN2 RNF207 SLC30A10 ATP6V1D TCIRG1 GSTO1 TSPO2 SLC43A1 SLC2A10 SLC26A4 COX6B1 GFAP COX7B SLC47A1 SLC9B2 ATP5MG ATP5ME MFSD4A ADIPOQ TOMM7 MFSD2B MAIP1	1.77891	0.0347705
GO Biological Processes	GO:0002260	lymphocyte homeostasis	LGALS9 TCIRG1 SLC40A1 CCNB2 SPTA1	6.38136	0.035654
GO Biological Processes	GO:0009165	nucleotide biosynthetic process	HPRT1 ATP5MG NPR1 RRM2 NDUFB4 NDUFA1 NDUFA2 NDUFC2 NDUFS4 ATP5ME NME7	3.02637	0.035654
GO Biological Processes	GO:0098754	detoxification	MT3 SLC30A10 ESD SLC47A1 GSTO1 SELENOF TXNRD2	4.37579	0.035654
GO Biological Processes	GO:1902617	response to fluoride	ASPN COL1A1	36.7566	0.035654
GO Biological Processes	GO:0010559	regulation of glycoprotein biosynthetic process	NECAB2 GATA1 SLC2A10 MT3	8.54805	0.0364494
GO Biological Processes	GO:0014014	negative regulation of gliogenesis	ABCC8 TSPO CDKN2B NKX6-2	8.54805	0.0364494
GO Biological Processes	GO:1901293	nucleoside phosphate biosynthetic process	HPRT1 ATP5MG NPR1 RRM2 NDUFB4 NDUFA1 NDUFA2 NDUFC2 NDUFS4 ATP5ME NME7	2.99943	0.0367501
GO Biological Processes	GO:0000819	sister chromatid segregation	CDC23 NUF2 BUB1B KIF18B BIRC5 ESPL1 TACC3 KIF14 CENPF	3.47489	0.0367699
GO Biological Processes	GO:1901970	positive regulation of mitotic sister chromatid separation	CDC23 BIRC5 ESPL1	13.7837	0.0371215
GO Biological Processes	GO:0051783	regulation of nuclear division	CDC23 MKI67 BUB1B BIRC5 NUF2 CENPF ESPL1	4.28827	0.0380231
GO Biological Processes	GO:0034645	cellular macromolecule biosynthetic process	RPL31 NECAB2 MRPS14 RPL22L1 RPL35A RPS23 RPL34 RPS12 RPL27 RPS8 RPS27A RPL32 RPS21 RPS27 RPL37A RPL39 RPS29 RPS28 MRPL33 CIRBP GATA1 ACO1 SLC25A37 MTG1 SLC2A10 MT3	1.89768	0.0385502
GO Biological Processes	GO:0072521	purine-containing compound metabolic process	HPRT1 ATP5MG NPR1 HINT1 ACOT4 NDUFB4 NDUFA1 NDUFA2 NDUFC2 NDUFS4 ATP5ME SLC4A1 ITPA NME7	2.54749	0.0387595
GO Biological Processes	GO:0010257	NADH dehydrogenase complex assembly	NDUFC2 NDUFB4 NDUFA1 NDUFA2 NDUFS4	6.0455	0.0402858
GO Biological Processes	GO:0032981	mitochondrial respiratory chain complex I assembly	NDUFC2 NDUFB4 NDUFA1 NDUFA2 NDUFS4	6.0455	0.0402858
GO Biological Processes	GO:0051310	metaphase plate congression	CENPF NUF2 BIRC5 CDC23 KIF14	6.0455	0.0402858
GO Biological Processes	GO:0055093	response to hyperoxia	POLB COL1A1 TXNRD2	13.1274	0.0403048
GO Biological Processes	GO:0098739	import across plasma membrane	SLC1A5 ABCC8 TSPO2 SLC5A6 SLC43A1 SLC2A10 GFAP SLC47A1	3.73164	0.0403048
GO Biological Processes	GO:0140014	mitotic nuclear division	CDC23 NUF2 MKI67 BUB1B KIF18B BIRC5 MYBL2 ESPL1 TACC3 KIF14 CENPF	2.92141	0.0413194
GO Biological Processes	GO:0019395	fatty acid oxidation	DECR1 ABCD4 BDH2 FMO2 ADIPOQ ALOX15	4.8364	0.0423114
GO Biological Processes	GO:0000280	nuclear division	RAD54L CDC23 ESPL1 NUF2 MKI67 BUB1B KIF18B BIRC5 MYBL2 FIGNL1 CCNB2 TACC3 KIF14 CENPF	2.50288	0.0428168
GO Biological Processes	GO:0010042	response to manganese ion	SLC30A10 TSPO D2HGDH	12.5307	0.0447219
GO Biological Processes	GO:0015705	iodide transport	SLC5A6 SLC26A4	30.6305	0.0449853
GO Biological Processes	GO:0072592	oxygen metabolic process	FMO2 MT3	30.6305	0.0449853
GO Biological Processes	GO:0007094	mitotic spindle assembly checkpoint signaling	BUB1B BIRC5 NUF2 CENPF	7.65763	0.0467995
GO Biological Processes	GO:0071173	spindle assembly checkpoint signaling	BUB1B BIRC5 NUF2 CENPF	7.65763	0.0467995
GO Biological Processes	GO:0071174	mitotic spindle checkpoint signaling	BUB1B BIRC5 NUF2 CENPF	7.65763	0.0467995
GO Biological Processes	GO:0030198	extracellular matrix organization	COL5A3 COL16A1 COL1A1 COL5A1 COL13A1 MATN3 ELN GFAP HAPLN2 PTX3 SLC2A10	2.84734	0.0471579
GO Biological Processes	GO:0043062	extracellular structure organization	COL5A3 COL16A1 COL1A1 COL5A1 COL13A1 MATN3 ELN GFAP HAPLN2 PTX3 SLC2A10	2.83935	0.0478477
GO Biological Processes	GO:0031577	spindle checkpoint signaling	BUB1B BIRC5 NUF2 CENPF	7.50135	0.0494148
GO Biological Processes	GO:0098657	import into cell	SLC6A2 SLC1A5 ABCC8 SLC5A6 SLC43A1 SLC2A10 GFAP TSPO2 SLC47A1	3.24323	0.0495292
GO Biological Processes	GO:0045229	external encapsulating structure organization	COL5A3 COL16A1 COL1A1 COL5A1 COL13A1 MATN3 ELN GFAP HAPLN2 PTX3 SLC2A10	2.81562	0.0499683

## Sheet: Rsi_male_biased
Category	GO	Pathway	Genes	Fold Enrichment	FDR
GO Biological Processes	GO:0043269	regulation of ion transport	WNK1 SYT1 KCNJ2 DRD2 KCNE4 KCNIP1 ACTN2 SCN4A ATP2C2 TMEM38A KCNA7 DMPK CLIC5 FXYD6 SLC6A1 KCNH8 CACNA1E CAMK2A NRXN1	4.48879	0.000127644
GO Biological Processes	GO:0050905	neuromuscular process	DMPK RCSD1 HIPK2 NR4A1 DRD2 TPP1 NRXN1 SCN4A KCNJ2	9.77821	0.000541456
GO Biological Processes	GO:0006812	cation transport	SCN4A LTF WNK1 ATP2C2 SYT1 TRPM3 KCNA7 PKD2L1 KCNJ2 DRD2 KCNE4 SLC6A1 KCNIP1 KCNH8 CACNA1E RNASEK ACTN2 LRP2 TMEM38A DMPK SLC1A2 CAMK2A NRXN1	3.17753	0.000564402
GO Biological Processes	GO:0006813	potassium ion transport	WNK1 KCNA7 PKD2L1 KCNJ2 DRD2 KCNE4 KCNIP1 KCNH8 ACTN2 TMEM38A	7.09708	0.000564402
GO Biological Processes	GO:0014819	regulation of skeletal muscle contraction	DMPK NR4A1 SCN4A KCNJ2	44.0019	0.000564402
GO Biological Processes	GO:0030001	metal ion transport	SCN4A LTF WNK1 ATP2C2 KCNA7 PKD2L1 KCNJ2 DRD2 KCNE4 SLC6A1 KCNIP1 KCNH8 CACNA1E ACTN2 LRP2 TMEM38A TRPM3 DMPK CAMK2A	3.52386	0.000564402
GO Biological Processes	GO:0034762	regulation of transmembrane transport	WNK1 KCNJ2 DRD2 KCNE4 KCNIP1 ACTN2 IRS1 SCN4A TMEM38A KCNA7 SLC1A2 CLIC5 KCNH8 CACNA1E NRXN1	4.42972	0.000564402
GO Biological Processes	GO:0050879	multicellular organismal movement	DMPK RCSD1 HIPK2 NR4A1 SCN4A KCNJ2	17.8991	0.000564402
GO Biological Processes	GO:0050881	musculoskeletal movement	DMPK RCSD1 HIPK2 NR4A1 SCN4A KCNJ2	17.8991	0.000564402
GO Biological Processes	GO:0007158	neuron cell-cell adhesion	ASTN1 NRXN1 CNTN4 NCAM2	39.1128	0.000817653
GO Biological Processes	GO:0003009	skeletal muscle contraction	DMPK RCSD1 NR4A1 SCN4A KCNJ2	19.1313	0.00127164
GO Biological Processes	GO:0006936	muscle contraction	DMPK KCNE4 TPM2 RCSD1 TBXA2R TMEM38A ACTN2 NR4A1 KCNJ2 DRD2 SCN4A	5.46917	0.00127164
GO Biological Processes	GO:0007417	central nervous system development	ENO3 SYNGR3 BASP1 ADGRL3 TPP1 CDK5R2 PTN NGFR POU1F1 SYT1 LRP2 ZNF423 FZD3 SLC1A2 OTX1 CNTN4 DRD2 MYO16 NRXN1 NPAS2	3.1346	0.00127164
GO Biological Processes	GO:0071805	potassium ion transmembrane transport	WNK1 KCNA7 PKD2L1 KCNJ2 KCNE4 KCNIP1 KCNH8 ACTN2 TMEM38A	7.10345	0.00127164
GO Biological Processes	GO:0001505	regulation of neurotransmitter levels	SYT1 MOXD1 DRD2 SLC1A2 NR4A1 SYNGR3 SLC6A1 NRXN1 CAMK2A	6.74072	0.00130154
GO Biological Processes	GO:0003012	muscle system process	DMPK KCNE4 TPM2 RCSD1 TBXA2R TMEM38A ACTN2 NR4A1 KCNJ2 DRD2 SCN4A PDLIM5	4.80021	0.00130154
GO Biological Processes	GO:0006811	ion transport	SCN4A LTF WNK1 ATP2C2 SYT1 TRPM3 KCNA7 PKD2L1 SLC1A2 KCNJ2 DRD2 KCNE4 SLC6A1 KCNIP1 KCNH8 CACNA1E RNASEK ACTN2 LRP2 CLIC5 TMEM38A DMPK FXYD6 CAMK2A NRXN1	2.62385	0.00130154
GO Biological Processes	GO:0034765	regulation of ion transmembrane transport	WNK1 KCNJ2 DRD2 KCNE4 KCNIP1 ACTN2 SCN4A TMEM38A KCNA7 CLIC5 KCNH8 CACNA1E NRXN1	4.47769	0.00130154
GO Biological Processes	GO:0098655	cation transmembrane transport	SCN4A WNK1 ATP2C2 TRPM3 KCNA7 PKD2L1 KCNJ2 DRD2 KCNE4 SLC6A1 KCNIP1 KCNH8 CACNA1E RNASEK ACTN2 TMEM38A SLC1A2 NRXN1	3.2594	0.00149961
GO Biological Processes	GO:0032989	cellular component morphogenesis	MYO16 CNTN4 CDK5R2 NRXN1 SYT1 NGFR LRP2 FZD3 PTN LDB3 ITGB4 DRD2 ACTN2 PDLIM5 BHLHB9 ANOS1	3.56923	0.00152842
GO Biological Processes	GO:0007420	brain development	ENO3 SYNGR3 BASP1 ADGRL3 CDK5R2 POU1F1 SYT1 LRP2 ZNF423 FZD3 SLC1A2 OTX1 CNTN4 DRD2 MYO16 NRXN1	3.45113	0.00219171
GO Biological Processes	GO:0051049	regulation of transport	WNK1 SYT1 KCNJ2 DRD2 KCNE4 RAB3C KCNIP1 ACTN2 IRS1 SCN4A ATP2C2 TMEM38A KCNA7 DMPK SLC1A2 CLIC5 SYNGR3 FXYD6 SLC6A1 CDK5R2 P2RY2 NRXN1 KCNH8 CACNA1E RIN3 CAMK2A	2.44194	0.00219171
GO Biological Processes	GO:0034220	ion transmembrane transport	SCN4A WNK1 ATP2C2 TRPM3 KCNA7 PKD2L1 SLC1A2 KCNJ2 DRD2 KCNE4 SLC6A1 KCNIP1 KCNH8 CACNA1E RNASEK ACTN2 TMEM38A LRP2 CLIC5 NRXN1	2.89011	0.00221203
GO Biological Processes	GO:0098662	inorganic cation transmembrane transport	SCN4A WNK1 ATP2C2 KCNA7 PKD2L1 KCNJ2 DRD2 KCNE4 SLC6A1 KCNIP1 KCNH8 CACNA1E RNASEK ACTN2 TMEM38A TRPM3	3.35253	0.0027445
GO Biological Processes	GO:0098660	inorganic ion transmembrane transport	SCN4A WNK1 ATP2C2 KCNA7 PKD2L1 KCNJ2 DRD2 KCNE4 SLC6A1 KCNIP1 KCNH8 CACNA1E RNASEK ACTN2 TMEM38A TRPM3 CLIC5	3.17636	0.0028554
GO Biological Processes	GO:0043266	regulation of potassium ion transport	WNK1 DRD2 KCNE4 KCNIP1 ACTN2 KCNJ2	9.9627	0.00347517
GO Biological Processes	GO:0060322	head development	ENO3 SYNGR3 BASP1 ADGRL3 CDK5R2 POU1F1 SYT1 LRP2 ZNF423 FZD3 SLC1A2 OTX1 CNTN4 DRD2 MYO16 NRXN1	3.25563	0.00347517
GO Biological Processes	GO:0006836	neurotransmitter transport	SYT1 DRD2 SLC1A2 NR4A1 SYNGR3 SLC6A1 NRXN1 CAMK2A	6.37132	0.0040282
GO Biological Processes	GO:0032228	regulation of synaptic transmission GABAergic	NRXN1 PHF24 DRD2 SLC6A1	19.0279	0.00559729
GO Biological Processes	GO:0006941	striated muscle contraction	DMPK KCNE4 RCSD1 TMEM38A NR4A1 KCNJ2 SCN4A	6.80693	0.00764107
GO Biological Processes	GO:0048812	neuron projection morphogenesis	MYO16 CNTN4 CDK5R2 NRXN1 SYT1 NGFR LRP2 FZD3 PTN DRD2 PDLIM5 BHLHB9 ANOS1	3.53648	0.00764107
GO Biological Processes	GO:0030030	cell projection organization	MYO16 CNTN4 CDC42EP2 CDK5R2 NRXN1 SYT1 ACTN2 NGFR LRP2 ZNF423 FZD3 PTN ITGB4 E2F5 SDK1 DRD2 NCAM2 CAMK2A PDLIM5 BHLHB9 MTSS1 ANOS1	2.41106	0.00891362
GO Biological Processes	GO:0048666	neuron development	MYO16 CNTN4 CDK5R2 NRXN1 SYT1 NGFR LRP2 FZD3 PTN SDK1 DRD2 THRB NCAM2 CAMK2A PDLIM5 BHLHB9 WNK1 ANOS1	2.71013	0.00891362
GO Biological Processes	GO:0048858	cell projection morphogenesis	MYO16 CNTN4 CDK5R2 NRXN1 SYT1 NGFR LRP2 FZD3 PTN DRD2 PDLIM5 BHLHB9 ANOS1	3.43043	0.00891362
GO Biological Processes	GO:0098657	import into cell	WNK1 SLC1A2 KCNJ2 CACNA1E DRD2 SLC6A1 LRP2 SYNGR3	5.52181	0.00891362
GO Biological Processes	GO:0120039	plasma membrane bounded cell projection morphogenesis	MYO16 CNTN4 CDK5R2 NRXN1 SYT1 NGFR LRP2 FZD3 PTN DRD2 PDLIM5 BHLHB9 ANOS1	3.45634	0.00891362
GO Biological Processes	GO:0044057	regulation of system process	TBXA2R DMPK KCNE4 WNK1 TMEM38A NR4A1 KCNJ2 LPIN1 DRD2 THRB NRXN1 SCN4A	3.6166	0.0098598
GO Biological Processes	GO:0048699	generation of neurons	ANOS1 MYO16 CNTN4 ASTN1 CDK5R2 NRXN1 SYT1 NGFR HIPK2 LRP2 FZD3 PTN SDK1 DRD2 THRB NCAM2 CAMK2A ADGRL3 PDLIM5 BHLHB9 WNK1	2.42849	0.0100633
GO Biological Processes	GO:0032990	cell part morphogenesis	MYO16 CNTN4 CDK5R2 NRXN1 SYT1 NGFR LRP2 FZD3 PTN DRD2 PDLIM5 BHLHB9 ANOS1	3.33542	0.0108579
GO Biological Processes	GO:0055085	transmembrane transport	SCN4A WNK1 ATP2C2 TRPM3 KCNA7 PKD2L1 SLC1A2 KCNJ2 SLC14A1 DRD2 KCNE4 SLC6A1 KCNIP1 KCNH8 CACNA1E RNASEK ACTN2 IRS1 TMEM38A LRP2 CLIC5 NRXN1	2.34251	0.0109001
GO Biological Processes	GO:0010959	regulation of metal ion transport	WNK1 DRD2 KCNE4 KCNIP1 ACTN2 ATP2C2 TMEM38A DMPK KCNJ2 CAMK2A	4.12196	0.0114887
GO Biological Processes	GO:0042220	response to cocaine	SLC1A2 SDK1 DRD2 SLC6A1	14.368	0.0114887
GO Biological Processes	GO:1901379	regulation of potassium ion transmembrane transport	WNK1 KCNE4 KCNIP1 ACTN2 KCNJ2	9.67075	0.0114887
GO Biological Processes	GO:0031175	neuron projection development	MYO16 CNTN4 CDK5R2 NRXN1 SYT1 NGFR LRP2 FZD3 PTN SDK1 DRD2 NCAM2 CAMK2A PDLIM5 BHLHB9 ANOS1	2.81331	0.0117221
GO Biological Processes	GO:0001504	neurotransmitter uptake	DRD2 SLC1A2 SYNGR3 SLC6A1	14.0806	0.0118805
GO Biological Processes	GO:0120036	plasma membrane bounded cell projection organization	MYO16 CNTN4 CDC42EP2 CDK5R2 NRXN1 SYT1 ACTN2 NGFR LRP2 ZNF423 FZD3 PTN ITGB4 SDK1 DRD2 NCAM2 CAMK2A PDLIM5 BHLHB9 MTSS1 ANOS1	2.36479	0.0119947
GO Biological Processes	GO:0003013	circulatory system process	TBXA2R DMPK KCNE4 WNK1 TMEM38A KCNJ2 DRD2 THRB P2RY2 SLC1A2 LRP2 SLC6A1	3.4343	0.0125188
GO Biological Processes	GO:0030534	adult behavior	HIPK2 SLC1A2 CCND2 SDK1 DRD2 NRXN1	7.04031	0.0130695
GO Biological Processes	GO:2000177	regulation of neural precursor cell proliferation	LRP2 ZNF423 FZD3 PTN DRD2	9.07256	0.0135551
GO Biological Processes	GO:0006942	regulation of striated muscle contraction	DMPK TMEM38A NR4A1 KCNJ2 SCN4A	8.97998	0.013935
GO Biological Processes	GO:0043279	response to alkaloid	TMEM38A SLC1A2 SDK1 DRD2 SLC6A1	8.80038	0.0150094
GO Biological Processes	GO:0030901	midbrain development	ENO3 SYNGR3 BASP1 FZD3 OTX1	8.62783	0.0158347
GO Biological Processes	GO:0050877	nervous system process	SCN4A DMPK RCSD1 PIGR HIPK2 LRP2 TRPM3 PTN PKD2L1 CLIC5 CCND2 PHF24 NR4A1 LPIN1 DRD2 THRB NCAM2 SLC6A1 TPP1 NRXN1 KCNJ2 BHLHB9	2.23825	0.0158347
GO Biological Processes	GO:0030035	microspike assembly	ACTN2 MTSS1	70.4031	0.0162457
GO Biological Processes	GO:0043270	positive regulation of ion transport	WNK1 ACTN2 ATP2C2 SYT1 KCNJ2 DRD2 SLC6A1 CAMK2A	4.70924	0.0162457
GO Biological Processes	GO:0051254	positive regulation of RNA metabolic process	SAMD4A HIPK2 TNRC6B LPIN1 THRB MAML3 NGFR POU1F1 FOSL2 ZNF423 OTX1 NR4A1 ZFP36 NFIA NPAS2 DDX3X ACTN2 TBX15 ZNF574 E2F5 HMBOX1 DRD2 SPIB ZBTB38	2.12591	0.0162457
GO Biological Processes	GO:2000179	positive regulation of neural precursor cell proliferation	LRP2 ZNF423 FZD3 DRD2	12.1385	0.0166838
GO Biological Processes	GO:0022008	neurogenesis	ANOS1 MYO16 CNTN4 ASTN1 CDK5R2 NRXN1 SYT1 PTN NGFR HIPK2 LRP2 FZD3 ITGB4 SDK1 DRD2 THRB NCAM2 CAMK2A ADGRL3 PDLIM5 BHLHB9 WNK1	2.20385	0.0176901
GO Biological Processes	GO:0000902	cell morphogenesis	MYO16 RHOBTB1 CNTN4 CDC42EP2 CDK5R2 NRXN1 SYT1 NGFR LRP2 FZD3 PTN DRD2 FITM2 PDLIM5 BHLHB9 ANOS1	2.62943	0.0180352
GO Biological Processes	GO:0007610	behavior	HIPK2 PTN SLC1A2 CCND2 SDK1 DRD2 THRB ASTN1 SLC6A1 NRXN1 NPAS2 BHLHB9	3.205	0.0180352
GO Biological Processes	GO:0030029	actin filament-based process	RHOBTB1 ACTN2 LDB3 GAS2L3 IQGAP2 CDC42EP2 KCNE4 PDLIM5 MYO5B MTSS1 FRMD3 FHL3 TPM2 KCNJ2	2.87527	0.0180352
GO Biological Processes	GO:0006937	regulation of muscle contraction	DMPK TBXA2R TMEM38A NR4A1 KCNJ2 SCN4A	6.1398	0.0210563
GO Biological Processes	GO:0042592	homeostatic process	LTF PIGR TBXA2R WNK1 ATP2C2 DMPK DRD2 CACNA1E RNASEK ZFP36 NGFR TMEM38A ZNF423 FITM2 TPP1 IKZF1 DDX3X HIPK2 LPIN1 KCNJ2 MYO5B IRS1 P2RY2	2.11283	0.0213895
GO Biological Processes	GO:0051932	synaptic transmission GABAergic	NRXN1 PHF24 DRD2 SLC6A1	11.0005	0.0216756
GO Biological Processes	GO:0030182	neuron differentiation	ANOS1 MYO16 CNTN4 CDK5R2 NRXN1 SYT1 NGFR HIPK2 LRP2 FZD3 PTN SDK1 DRD2 THRB NCAM2 CAMK2A PDLIM5 BHLHB9 WNK1	2.3079	0.0238546
GO Biological Processes	GO:0001764	neuron migration	ASTN1 FZD3 DRD2 CDK5R2 CAMK2A ADGRL3	5.8997	0.0244171
GO Biological Processes	GO:0010996	response to auditory stimulus	PTN DRD2 NRXN1	18.2077	0.0250619
GO Biological Processes	GO:0051823	regulation of synapse structural plasticity	DMPK DRD2	50.2879	0.0277406
GO Biological Processes	GO:0048857	neural nucleus development	ENO3 SYNGR3 BASP1 CDK5R2	9.77821	0.0314345
GO Biological Processes	GO:1903522	regulation of blood circulation	TBXA2R DMPK KCNE4 TMEM38A KCNJ2 DRD2 THRB	4.66687	0.0324788
GO Biological Processes	GO:0007416	synapse assembly	SDK1 ADGRL3 NRXN1 DRD2 PDLIM5 BHLHB9	5.47174	0.0331786
GO Biological Processes	GO:0072359	circulatory system development	VASH1 LDB3 DUSP6 PDLIM5 JCAD HIPK2 NR4A1 TBXA2R NGFR ACTN2 LRP2 ADGRB2 MYO18B NRXN1 TAB2 BASP1	2.4488	0.0331786
GO Biological Processes	GO:0098739	import across plasma membrane	WNK1 SLC1A2 KCNJ2 CACNA1E SLC6A1 LRP2	5.36064	0.0363945
GO Biological Processes	GO:0071495	cellular response to endogenous stimulus	NR4A1 LPIN1 DRD2 THRB IRS1 AOC1 NGFR CAMK2A ZFP36 NRXN1 HIPK2 TMEM38A LRP2 ZNF423 SLC1A2 KDM5D ACTN2 P2RY2	2.2485	0.0399817
GO Biological Processes	GO:0034330	cell junction organization	SDK1 ADGRL3 MTSS1 NRXN1 ITGB4 DMPK DRD2 SLC6A1 NFIA ACTN2 PDLIM5 BHLHB9	2.85804	0.0399942
GO Biological Processes	GO:0050808	synapse organization	SDK1 ADGRL3 NRXN1 DMPK DRD2 SLC6A1 NFIA PDLIM5 BHLHB9	3.48914	0.0439464
GO Biological Processes	GO:0009628	response to abiotic stimulus	PKD2L1 MAP3K20 RCSD1 DDX3X NGFR TRPM3 FZD3 PTN SLC1A2 CCND2 PHF24 NR4A1 KCNJ2 DRD2 NRXN1 HIPK2	2.35856	0.0454461
GO Biological Processes	GO:0008016	regulation of heart contraction	DMPK KCNE4 TMEM38A KCNJ2 DRD2 THRB	5.02879	0.0466855
GO Biological Processes	GO:0071417	cellular response to organonitrogen compound	NR4A1 LPIN1 DRD2 IRS1 AOC1 NGFR CAMK2A TMEM38A SLC1A2 ACTN2 P2RY2	2.96037	0.0466855
GO Biological Processes	GO:0098810	neurotransmitter reuptake	DRD2 SLC1A2 SLC6A1	13.8953	0.0466855
GO Biological Processes	GO:0007268	chemical synaptic transmission	SYT1 DRD2 CACNA1E NRXN1 DMPK PTN PHF24 NR4A1 SLC6A1 CAMK2A SLC1A2 CNTN4	2.76452	0.047942
GO Biological Processes	GO:0098916	anterograde trans-synaptic signaling	SYT1 DRD2 CACNA1E NRXN1 DMPK PTN PHF24 NR4A1 SLC6A1 CAMK2A SLC1A2 CNTN4	2.76452	0.047942
GO Biological Processes	GO:1904062	regulation of cation transmembrane transport	WNK1 DRD2 KCNE4 KCNIP1 ACTN2 TMEM38A KCNJ2 NRXN1	3.75483	0.047942
GO Biological Processes	GO:0009612	response to mechanical stimulus	PKD2L1 PTN PHF24 KCNJ2 DRD2 NRXN1	4.91184	0.0483205
GO Biological Processes	GO:0030036	actin cytoskeleton organization	RHOBTB1 ACTN2 LDB3 GAS2L3 IQGAP2 CDC42EP2 PDLIM5 MYO5B MTSS1 FRMD3 FHL3 TPM2	2.74654	0.0483205
GO Biological Processes	GO:0045893	positive regulation of transcription DNA-templated	HIPK2 LPIN1 THRB MAML3 NGFR POU1F1 FOSL2 ZNF423 OTX1 NR4A1 NFIA NPAS2 DDX3X ACTN2 TBX15 ZNF574 E2F5 HMBOX1 DRD2 SPIB ZBTB38	2.02529	0.0483205
GO Biological Processes	GO:1903508	positive regulation of nucleic acid-templated transcription	HIPK2 LPIN1 THRB MAML3 NGFR POU1F1 FOSL2 ZNF423 OTX1 NR4A1 NFIA NPAS2 DDX3X ACTN2 TBX15 ZNF574 E2F5 HMBOX1 DRD2 SPIB ZBTB38	2.02529	0.0483205
GO Biological Processes	GO:1902680	positive regulation of RNA biosynthetic process	HIPK2 LPIN1 THRB MAML3 NGFR POU1F1 FOSL2 ZNF423 OTX1 NR4A1 NFIA NPAS2 DDX3X ACTN2 TBX15 ZNF574 E2F5 HMBOX1 DRD2 SPIB ZBTB38	2.01866	0.0493375
GO Biological Processes	GO:0099537	trans-synaptic signaling	SYT1 DRD2 CACNA1E NRXN1 DMPK PTN PHF24 NR4A1 SLC6A1 CAMK2A SLC1A2 CNTN4	2.73233	0.0493385
GO Biological Processes	GO:0050804	modulation of chemical synaptic transmission	DRD2 NRXN1 SYT1 DMPK PTN PHF24 SLC6A1 CAMK2A CNTN4	3.34192	0.0499328
