# Supplementary material for: Sex Differences in Cochlear Transcriptomes in Horseshoe Bats
Source: Animals (Basel). 2024 Apr 14;14(8):1177. doi: 10.3390/ani14081177 (PMC11047584; doi:10.3390/ani14081177)
Supplement: Supplementary file 1 [file animals-14-01177-s001.zip › Table S6.xlsx]

## Sheet: test
Species	Number of DEGs	Number of cadidate hearing-related genes	Total_genes	Observed_overlap	Expected_overlap	RF	p_value
R. sinicus	405	1442	13166	33	44.3574	0.743956	0.97602
R. pusillus	46	1442	13311	4	4.98325	0.802689	0.749092
R. affinis hainanus	43	1442	13656	7	4.54057	1.54166	0.162923
R. affinis himalayanus	301	1442	13582	18	31.9571	0.563254	0.998326
Species	Number of ASGs	Number of hearing-related genes	Total_genes	Observed_overlap	Expected_overlap	RF	p_value
R. sinicus	246	1442	13166	19	26.943	0.705191	0.964319
R. pusillus	14	1442	13311	1	1.51664	0.659352	0.54237
R. affinis hainanus	2	1442	13656	0	0.211189	0	0.799954
R. affinis himalayanus	143	1442	13582	11	15.1823	0.724528	0.904244
