# Supplementary material for: Sex Differences in Cochlear Transcriptomes in Horseshoe Bats
Source: Animals (Basel). 2024 Apr 14;14(8):1177. doi: 10.3390/ani14081177 (PMC11047584; doi:10.3390/ani14081177)
Supplement: Supplementary file 1 [file animals-14-01177-s001.zip › Table S7.xlsx]

## Sheet: Male_overlapped
Rahi	Raha	Rpu	Rsin	Rahi|Rpu	Rahi|Rsi	Raha|Rsi
OLFM4	SFRP4	AVP	KDM5D	VCAM1	LTF	DDX3Y
CXCR1	NRIP2	CHRNA6	POU1F1		RCSD1
ACP3	HLA-DRB1	LYVE1	SPIB		ASB2
SDR9C7	COL3A1	DLK1	AOC1		ZFP36
SLCO4C1	COL14A1	LAMP5	CEACAM20
NMRK2	TLE2	PRSS53	CD8A
IGLC1	MFAP4	NQO2	KCNA7
IGLC1_11	MEGF6	VWC2	PIGR
RXFP2	C3	TNNT2	VNN3
IGLC1_3		NDST3	SCN4A
CYTL1		ECHDC2	KCNH8
IGLC1_10		SAMD11	OTX1
CYBB		ARC	PKD2L1
MMP8		C1QC	PPP1R3A
EPX		DUSP1	NR4A1
MMP9		CD74	IP6K3
TMEM71		DDIT4	MYOM2
NAIP		PTGDS	ACTN2
CALR3			CCND2
S100A9			DRD2
IGLC1_5			LDB3
GPR84			PERM1
MGAM			TBX15
S100A12			CAMK2A
S100A8			MPPED2
IGLC1_9			FHL3
ALOX15			ENO3
CR1			SRL
TNFAIP6			SLC14A1
IL1RN			ATP2C2
PIK3AP1			PHF24
ABCC12			BASP1
CCR1			NGFR
ADGRG3			NPAS2
IGLC6			NCAM2
IL2RG			CLIC5
FFAR2			MYO18B
FGR			ADGRL3
PADI4			KCNE4
NTRK1			RHOBTB1
DUSP13			CACNA1E
MYB			TMEM233
CD52			FBXL7
SERPINA1			THRB
MYOM3			IGF2BP2
HP			P2RY2
RAC2			NFIA
KLK6			JCAD
SRGN			DUSP6
SPNS3			ADGRB2
CSF3R			USP13
CNPY1			CHST12
PTGER2			MAP3K20
LYZ			ANOS1
NCF2			SNRPC
CAMP			SAMD4A
DOK2			VWA3A
FYB1			MAML3
VNN2			ASTN1
SAMD9			MYO16
NCF4			TPP1
TBC1D10C			KCNIP1
ALOX5			ZFHX4
CENPF			CNTN4
E2F8			GIPC3
ADAM8			MYO5B
LTB4R			SLC6A1
NLRP12			HIPK2
CYP4F2			RIN3
XIRP1			IRS1
CHIT1			IKZF1
PCK1			VASH1
CRABP1			RAB3C
HK3			CARD6
GPSM3			HCAR1
FBP1			FITM2
LCN2			ARHGAP32
PTAFR			PTN
GMIP			CDC42EP2
IRAG2			ZNF574
ABCA13			HMBOX1
ARHGDIB			LRP2
MYBPC1			DMPK
MPO			PDLIM5
PLPP5			TNRC6B
CCNB2			TUBA8
CASQ1			LPIN1
NCF1			LSM12
ARHGAP30			RFLNB
S1PR4			ITGB4
SELL			FOSL2
CEBPE			FXYD6
MYLK2			MOXD1
ALOX5AP			FAM102A
TOP2A			SYT1
CLCN1			MTSS1
CASP1			BHLHB9
DOCK2			RNASEK
CFD			PLXDC2
NIBAN3			TAB2
ANXA1_2			FAXDC2
ARHGAP25			TBXA2R
PTPN7			CES1
ITGAL			CDK5R2
MYOT			TSHZ2
HCLS1			SDK1
MB			ZBTB38
ESPL1			TRPM3
NUSAP1			TECR
TYROBP			GAS2L3
PIK3R5			WNK1
WDFY4			R3HDM1
LCP1			NRXN1
COX6A2			PGM1
ITGB2			MAD1L1
GPR65			TPM2
SPI1			ADGRL4
BIN2			FRMD3
TMEM150B			KIAA1549L
CCNB1			E2F5
HMGB2_3			YIPF2
PLCH2			TMEM38A
HCK			SLAIN2
PLAC8			SYNGR2
ITGA2B			ZNF423
MGST2			SYNGR3
KNTC1			PPP1R10
CXCR4			IQGAP2
POC1A			KCNJ2
KIF20B			FZD3
ARHGEF39			SLC1A2
CENPE
TCAP
CCDC88C
DCLRE1C
ADPRH
NEB
PLCB2
RASAL3
GIMAP8
GMFG
ACAP1
PLP2
AMY2A
RGS19
NCKAP1L
SPAG8
CD37
MYO1F
ATP8B4
C1QL1
HSPB7
DES
KIF11
ACSL5
PTPN6
LIMD2
CELF5
SNCG
FABP5
SLC16A3
ARHGAP4
SEMA4A
BTK
KLHDC7A
LAPTM5
LHX1
SERPINB1
PLEKHH2
DISP3
LTB
PLK4
LGALS3
ARHGAP45
CMYA5
RYR1
S100A4
ARHGAP9
ADAMTSL4
BARHL2
CARNS1
CD44
ITGA4
DOK3
GHDC
UBE2C
CATIP
GRM4
HMGN2
FLI1
MAPK13
CDH15
CORO1A
PGD
SLC6A7
COL5A3
TRANK1
BPI
HPCA
TAB3
COL7A1
LBR
ARPC1B
SLC26A2
VASP
ENGASE
RNF112
WAS
NBEAL2
LYN
PAX6
SEPTIN1
JARID2
PPFIA4
HELZ2
UCMA
COTL1
MFNG
CAPG
GABRD
GRK6
ALDH3B1
RASGRP2
S100A11
DISP2
SIPA1
CPAMD8
FBN1
MYH9
ELF1
KCNH3
MICAL1
LYST
UCP2
IGFBP4
IL17RA
ABCA6
PFN1
GYS1
CCDC61
PRR13
STAT6
GRIN2C
LENG8
ACTN1
CCDC88B
MT2B
PLXNB3
PYGL
RPS29
PPFIBP2
RPS4X_2
		SLCO3A1
		GIT1
		SOX9
		CD36
		RGS7BP
		NFIX
		HUWE1
		BCAM
		ABCA3
		ITPRIP
		SH3BP4
		STXBP1
		FBXL7
		TMEM123
		SCNN1A
		MITF
		GIPC3
		TUBA8
		MPPED2
		YWHAH
		SELENOP
		IKZF1
		UBE2V1
		CUX2
		PDK4
		KSR1
		RFLNB
		JUP
		SPIN1
		MARF1
		TBL1X
		NNT
		MYO16
		BASP1
		TIMP3
		CTSD
		CD8A
		NFAT5
		ZFP91
		ANK2
		SLC29A1
		TLN2
		MFN2
		PRRC2B
		ECPAS
		MSN
		PDCD6IP
		SMG7
		TUBA4A
		PPME1
		ABCC9
		SH3BP5L
		ENO3
		SPEN
		FAM126A
		LARGE1
		MBNL2
		CLASP1
		TMED4
		KCNK1
		LRRN1
		CZIB
		SDHA
		NEBL
		PRKD1
		PHF12
		HCAR1
		STK40
		ZNF106
		CLIP2
		CAPN1
		ZFHX4
		KIAA1109
		IGF2BP2
		EPHB4
		PKP4
		FRMD3
		PERM1
		SMAP2
		CCDC6
		AGAP1
		DCAF5
		PTBP3
		SUOX
		OTX1
		FAXDC2
		YIPF2
		ARHGEF3
		KLHL36
		ZBTB20
		PPP1R3A
		KCNE4
		ADD3
		PBX1
		PTAR1
		HMGXB3
		ZMIZ1
		MED13
		CGNL1
		ATF4
		ZEB2
		ATP6AP1
		RHOBTB1
		UQCRC1
		CDK14
		CELF4
		NCMAP
		PTP4A2
		DNAJC3
		SDK1
		LASP1
		UBAP1
		SREBF2
		SSR1
		EPB41L3
		WARS1
		ARFGEF1
		GAS2L3
		ANKRD17
		IRS1
		CCND2
		SNRNP200
		TOR1AIP1
		DCAF6
		CD2AP
		UBR4
		ANKHD1
		FYCO1
		BPTF
		ADGRB2
		NIBAN2
		FAM120A
		PUM1
		CACNA1E
		KCNH8
		AOC1
		PGM1
		ALDH1A1
		SMC6
		RIMS3
		ANKRD11
		NBEA
		CALN1
		VNN3
		CDK5R2
		PHF24
		NPLOC4
		FITM2
		SPIB
		NFE2L2
		LMCD1
		GATA3
		SLIT1
		WASL
		SYN1
		BAG3
		PPP1R9B
		R3HDM1
		DPYSL2
		APMAP
		DAPK1
		ULK2
		KCNJ2
		NIPAL3
		PCNX2
		NCK2
		CIC
		CES1
		TPM2
		ADO
		ATG9A

## Sheet: Female_overlapped
Rahi	Raha	Rpu	Rsin	Rahi|Raha	Rahi|Rsi	Raha|Rpu	Rpu|Rsin
MTSS1	PYGL	TUBB2B	ABCC8	DDX3X	ZFX	LRP2	SLC6A2
DUSP8	TYROBP	LTF	INAFM2
KCNH2	SERPINB10	MPO	SFMBT1
ZBTB7B	GPX2	ESRRB	PSMB4
MARK3	ETNPPL	S100A12	RPL27
SLC38A2	AJM1	LCN2	TMSB10
NRCAM	SCNN1A	CRTAC1	SELENOF
DNER	SCIN	ARHGEF5	HEBP1
ZIC2	NFKBIA	TCHP	DNASE2
ITGB5	S100B	CYB561	RPL35A
FBXL16	ITGA10	CHRNA7	RASSF2
WSCD2	CA9	MEPE	GNPNAT1
TSPAN13	NPL	ACAN	SLC1A5
NR1D2	SGK1	TNFRSF14	NAGK
REPIN1	BPI	ALB	PLK5
RGCC	CEACAM16	AGTR1	TSPO
LARGE1	UBE2T	SLC10A4	ATP6V1D
ZBED6CL	CITED4	HTR3A	HPRT1
CHST2	TULP1	CHRNA3	FUS
BCAR1	HIF3A	GCGR	HINT1
DACT1	DMP1	HMCN2	NTAN1
NR2F1	HK3	TLX2	ZNF783
ZIC5	ATP6V0D2	SLC18A1	HEMK1
BSPRY	EPCAM	PHOX2A	MEDAG
LRRN3	CEBPE	GAL	INO80C
MYPOP	MGAM		CDC23
EBF4	CCDC183		LURAP1
ROBO2	CFB		ACOT4
ZNF771	HDC		HPS5
FAM222A	TTR		FAM92A
TNFRSF12A	GH1		RAD54L
MASP1			DECR1
ADRA2C			MICOS10
PIP5K1A			SLC5A6
HUNK			FIGNL1
GABRA3			SYT12
GRIN3B			MAPK11
LOX			ACO1
PRSS16			UHRF2
PENK			RPL34
NKX6-3			PTMS
GLP2R			ALDH3A2
			SAMD11
			TMEM160
			TMEM178A
			NDUFS4
			TMCC2
			TRMT61A
			DIRAS2
			YPEL5
			CCDC107
			BEX4
			NDUFC2
			APBB3
			GLMN
			TMEM18
			SMIM20
			POLB
			HPF1
			COX6B1
			ITGBL1
			VRK3
			RPL39
			TAMM41
			RPS12
			TBCA
			UROD
			COX7B
			HYPK
			NDUFB4
			SNX4
			METAP1D
			VBP1
			ADIPOQ
			PSMA2
			UTP18
			NEMP1
			CORO6
			NFATC4
			RWDD3
			MOCS3
			SYT6
			RPS8
			CDKN2C
			BTF3
			IFITM3
			SSR4
			PLEKHJ1
			RPL32
			BDH2
			NDUFA2
			GABARAPL2
			COX6C
			PSMG3
			RPS27
			MFSD4A
			DMAC1
			SLC2A10
			SEC61B
			KDM6A
			ESD
			RBP1
			SLIRP
			SLC9B2
			TMEM14C
			SNRPA1
			MRPL33
			ATP5MG
			UNC50
			MAIP1
			RPL31
			ZRSR2
			CPXM2
			MT3
			MPHOSPH6
			TAGLN
			PRR34
			TXNRD2
			GCSH
			GFAP
			PET100
			LSM3
			CPOX
			ELN
			COL25A1
			PSD4
			ITPA
			CREG1
			CDKN2B
			RPL37A
			TENT5C
			HAPLN2
			NDUFA3
			ZNF181
			COL16A1
			COL5A1
			BLVRB
			NT5M
			HMBS
			ACTA2
			TCIRG1
			HEMGN
			TSPAN33
			MKI67
			ABCD4
			COL13A1
			NDUFA1
			HES6
			PAQR5
			FMO2
			COL5A3
			SOX18
			CENPT
			GSTO1
			MGP
			TRIM58
			RPS29
			MTG1
			MRPS14
			COPS9
			YBX2
			RTL8A
			MAGOHB
			PI4K2B
			ZNF14
			SWSAP1
			MGARP
			TOMM7
			PRRT4
			NPR1
			PTX3
			NME7
			MCM6
			SLC43A1
			SAMD9L
			IFI27
			ATP5ME
			L2HGDH
			ZPBP
			EPOR
			D2HGDH
			MEGF6
			PLIN1
			ADIRF
			GLRX2
			RPS21
			RFESD
			SFXN2
			NECAB2
			CNDP1
			RPS27A
			TACC3
			SNRPD2
			RPS23
			SLC40A1
			CENPF
			LGALS9
			RHAG
			MCM8
			HMGB2
			NUF2
			TAL1
			CIRBP
			PIF1
			RNF187
			SLC25A37
			SMIM18
			CCNF
			ATP5MD
			RPL22L1
			GFI1B
			ENV
			KIF18B
			MDFI
			ESPL1
			MFSD2B
			TMEM238
			SLC47A1
			OTOS
			KNL1
			ALOX15
			ADGRE1
			RPS28
			SLC2A11
			FNDC10
			APOBEC3CA
			ARHGEF39
			PCBD2
			FOXM1
			SPTA1
			C17ORF99
			DDX60
			RSAD2
			MYBL2
			YPEL4
			DEPDC1
			SLC30A10
			ERMAP
			MYL6
			EPB42
			RNF207
			NKX6-2
			GATA1
			BIRC5
			SLC4A1
			CCNB2
			GYPA
			RRM2
			BUB1B
			CDSN
			CD52
			KIF14
			COL1A1
			SLC26A4
			INSRR
			CDKN3
			TRIM10
			IL17D
			AHSP
			TROAP
			KEL
			TSPO2
			MATN3
			ASPN
			NRN1L
			EEF1AS
			SAG

## Sheet: All_overlapped
Him	Raha	Rpu	Rsi	Rahi|Raha	Rahi|Rpu	Rahi|Rsi	Raha|Rsi	Rpu|Rsi	Rahi|Rpu|Rsi	Raha|Rpu|Rsi
OLFM4	SFRP4	AVP	KDM5D	MGAM	S100A12	ALOX15	DDX3Y	SAMD11	LTF	LRP2
CXCR1	NRIP2	CHRNA6	POU1F1	HK3	LCN2	CD52	MEGF6	SLC6A2
ACP3	HLA-DRB1	LYVE1	SPIB	CEBPE	MPO	CENPF
SDR9C7	COL3A1	DLK1	AOC1	TYROBP	VCAM1	CCNB2
SLCO4C1	COL14A1	LAMP5	CEACAM20	BPI		ESPL1
NMRK2	TLE2	PRSS53	CD8A	PYGL		ARHGEF39
IGLC1	MFAP4	NQO2	KCNA7	DDX3X		RCSD1
IGLC1_11	C3	VWC2	PIGR			ASB2
RXFP2	SERPINB10	TNNT2	VNN3			ZFP36
IGLC1_3	GPX2	NDST3	SCN4A			COL5A3
CYTL1	ETNPPL	ECHDC2	KCNH8			RPS29
IGLC1_10	AJM1	ARC	OTX1			MTSS1
CYBB	SCNN1A	C1QC	PKD2L1			ZFX
MMP8	SCIN	DUSP1	PPP1R3A
EPX	NFKBIA	CD74	NR4A1
MMP9	S100B	DDIT4	IP6K3
TMEM71	ITGA10	PTGDS	MYOM2
NAIP	CA9	TUBB2B	ACTN2
CALR3	NPL	ESRRB	CCND2
S100A9	SGK1	CRTAC1	DRD2
IGLC1_5	CEACAM16	ARHGEF5	LDB3
GPR84	UBE2T	TCHP	PERM1
S100A8	CITED4	CYB561	TBX15
IGLC1_9	TULP1	CHRNA7	CAMK2A
CR1	HIF3A	MEPE	MPPED2
TNFAIP6	DMP1	ACAN	FHL3
IL1RN	ATP6V0D2	TNFRSF14	ENO3
PIK3AP1	EPCAM	ALB	SRL
ABCC12	CCDC183	AGTR1	SLC14A1
CCR1	CFB	SLC10A4	ATP2C2
ADGRG3	HDC	HTR3A	PHF24
IGLC6	TTR	CHRNA3	BASP1
IL2RG	GH1	GCGR	NGFR
FFAR2		HMCN2	NPAS2
FGR		TLX2	NCAM2
PADI4		SLC18A1	CLIC5
NTRK1		PHOX2A	MYO18B
DUSP13		GAL	ADGRL3
MYB			KCNE4
SERPINA1			RHOBTB1
MYOM3			CACNA1E
HP			TMEM233
RAC2			FBXL7
KLK6			THRB
SRGN			IGF2BP2
SPNS3			P2RY2
CSF3R			NFIA
CNPY1			JCAD
PTGER2			DUSP6
LYZ			ADGRB2
NCF2			USP13
CAMP			CHST12
DOK2			MAP3K20
FYB1			ANOS1
VNN2			SNRPC
SAMD9			SAMD4A
NCF4			VWA3A
TBC1D10C			MAML3
ALOX5			ASTN1
E2F8			MYO16
ADAM8			TPP1
LTB4R			KCNIP1
NLRP12			ZFHX4
CYP4F2			CNTN4
XIRP1			GIPC3
CHIT1			MYO5B
PCK1			SLC6A1
CRABP1			HIPK2
GPSM3			RIN3
FBP1			IRS1
PTAFR			IKZF1
GMIP			VASH1
IRAG2			RAB3C
ABCA13			CARD6
ARHGDIB			HCAR1
MYBPC1			FITM2
PLPP5			ARHGAP32
CASQ1			PTN
NCF1			CDC42EP2
ARHGAP30			ZNF574
S1PR4			HMBOX1
SELL			DMPK
MYLK2			PDLIM5
ALOX5AP			TNRC6B
TOP2A			TUBA8
CLCN1			LPIN1
CASP1			LSM12
DOCK2			RFLNB
CFD			ITGB4
NIBAN3			FOSL2
ANXA1_2			FXYD6
ARHGAP25			MOXD1
PTPN7			FAM102A
ITGAL			SYT1
MYOT			BHLHB9
HCLS1			RNASEK
MB			PLXDC2
NUSAP1			TAB2
PIK3R5			FAXDC2
WDFY4			TBXA2R
LCP1			CES1
COX6A2			CDK5R2
ITGB2			TSHZ2
GPR65			SDK1
SPI1			ZBTB38
BIN2			TRPM3
TMEM150B			TECR
CCNB1			GAS2L3
HMGB2_3			WNK1
PLCH2			R3HDM1
HCK			NRXN1
PLAC8			PGM1
ITGA2B			MAD1L1
MGST2			TPM2
KNTC1			ADGRL4
CXCR4			FRMD3
POC1A			KIAA1549L
KIF20B			E2F5
CENPE			YIPF2
TCAP			TMEM38A
CCDC88C			SLAIN2
DCLRE1C			SYNGR2
ADPRH			ZNF423
NEB			SYNGR3
PLCB2			PPP1R10
RASAL3			IQGAP2
GIMAP8			KCNJ2
GMFG			FZD3
ACAP1			SLC1A2
PLP2			ABCC8
AMY2A			INAFM2
RGS19			SFMBT1
NCKAP1L			PSMB4
SPAG8			RPL27
CD37			TMSB10
MYO1F			SELENOF
ATP8B4			HEBP1
C1QL1			DNASE2
HSPB7			RPL35A
DES			RASSF2
KIF11			GNPNAT1
ACSL5			SLC1A5
PTPN6			NAGK
LIMD2			PLK5
CELF5			TSPO
SNCG			ATP6V1D
FABP5			HPRT1
SLC16A3			FUS
ARHGAP4			HINT1
SEMA4A			NTAN1
BTK			ZNF783
KLHDC7A			HEMK1
LAPTM5			MEDAG
LHX1			INO80C
SERPINB1			CDC23
PLEKHH2			LURAP1
DISP3			ACOT4
LTB			HPS5
PLK4			FAM92A
LGALS3			RAD54L
ARHGAP45			DECR1
CMYA5			MICOS10
RYR1			SLC5A6
S100A4			FIGNL1
ARHGAP9			SYT12
ADAMTSL4			MAPK11
BARHL2			ACO1
CARNS1			UHRF2
CD44			RPL34
ITGA4			PTMS
DOK3			ALDH3A2
GHDC			TMEM160
UBE2C			TMEM178A
CATIP			NDUFS4
GRM4			TMCC2
HMGN2			TRMT61A
FLI1			DIRAS2
MAPK13			YPEL5
CDH15			CCDC107
CORO1A			BEX4
PGD			NDUFC2
SLC6A7			APBB3
TRANK1			GLMN
HPCA			TMEM18
TAB3			SMIM20
COL7A1			POLB
LBR			HPF1
ARPC1B			COX6B1
SLC26A2			ITGBL1
VASP			VRK3
ENGASE			RPL39
RNF112			TAMM41
WAS			RPS12
NBEAL2			TBCA
LYN			UROD
PAX6			COX7B
SEPTIN1			HYPK
JARID2			NDUFB4
PPFIA4			SNX4
HELZ2			METAP1D
UCMA			VBP1
COTL1			ADIPOQ
MFNG			PSMA2
CAPG			UTP18
GABRD			NEMP1
GRK6			CORO6
ALDH3B1			NFATC4
RASGRP2			RWDD3
S100A11			MOCS3
DISP2			SYT6
SIPA1			RPS8
CPAMD8			CDKN2C
FBN1			BTF3
MYH9			IFITM3
ELF1			SSR4
KCNH3			PLEKHJ1
MICAL1			RPL32
LYST			BDH2
UCP2			NDUFA2
IGFBP4			GABARAPL2
IL17RA			COX6C
ABCA6			PSMG3
PFN1			RPS27
GYS1			MFSD4A
CCDC61			DMAC1
PRR13			SLC2A10
STAT6			SEC61B
GRIN2C			KDM6A
LENG8			ESD
ACTN1			RBP1
CCDC88B			SLIRP
MT2B			SLC9B2
PLXNB3			TMEM14C
PPFIBP2			SNRPA1
RPS4X_2			MRPL33
DUSP8			ATP5MG
KCNH2			UNC50
ZBTB7B			MAIP1
MARK3			RPL31
SLC38A2			ZRSR2
NRCAM			CPXM2
DNER			MT3
ZIC2			MPHOSPH6
ITGB5			TAGLN
FBXL16			PRR34
WSCD2			TXNRD2
TSPAN13			GCSH
NR1D2			GFAP
REPIN1			PET100
RGCC			LSM3
LARGE1			CPOX
ZBED6CL			ELN
CHST2			COL25A1
BCAR1			PSD4
DACT1			ITPA
NR2F1			CREG1
ZIC5			CDKN2B
BSPRY			RPL37A
LRRN3			TENT5C
MYPOP			HAPLN2
EBF4			NDUFA3
ROBO2			ZNF181
ZNF771			COL16A1
FAM222A			COL5A1
TNFRSF12A			BLVRB
MASP1			NT5M
ADRA2C			HMBS
PIP5K1A			ACTA2
HUNK			TCIRG1
GABRA3			HEMGN
GRIN3B			TSPAN33
LOX			MKI67
PRSS16			ABCD4
PENK			COL13A1
NKX6-3			NDUFA1
GLP2R			HES6
			PAQR5
			FMO2
			SOX18
			CENPT
			GSTO1
			MGP
			TRIM58
			MTG1
			MRPS14
			COPS9
			YBX2
			RTL8A
			MAGOHB
			PI4K2B
			ZNF14
			SWSAP1
			MGARP
			TOMM7
			PRRT4
			NPR1
			PTX3
			NME7
			MCM6
			SLC43A1
			SAMD9L
			IFI27
			ATP5ME
			L2HGDH
			ZPBP
			EPOR
			D2HGDH
			PLIN1
			ADIRF
			GLRX2
			RPS21
			RFESD
			SFXN2
			NECAB2
			CNDP1
			RPS27A
			TACC3
			SNRPD2
			RPS23
			SLC40A1
			LGALS9
			RHAG
			MCM8
			HMGB2
			NUF2
			TAL1
			CIRBP
			PIF1
			RNF187
			SLC25A37
			SMIM18
			CCNF
			ATP5MD
			RPL22L1
			GFI1B
			ENV
			KIF18B
			MDFI
			MFSD2B
			TMEM238
			SLC47A1
			OTOS
			KNL1
			ADGRE1
			RPS28
			SLC2A11
			FNDC10
			APOBEC3CA
			PCBD2
			FOXM1
			SPTA1
			C17ORF99
			DDX60
			RSAD2
			MYBL2
			YPEL4
			DEPDC1
			SLC30A10
			ERMAP
			MYL6
			EPB42
			RNF207
			NKX6-2
			GATA1
			BIRC5
			SLC4A1
			GYPA
			RRM2
			BUB1B
			CDSN
			KIF14
			COL1A1
			SLC26A4
			INSRR
			CDKN3
			TRIM10
			IL17D
			AHSP
			TROAP
			KEL
			TSPO2
			MATN3
			ASPN
			NRN1L
			EEF1AS
			SAG

## Sheet: Male_Female_overlapped
Male_biased	Female_biased	Male_biased|Female_biased
OLFM4	DUSP8	MGAM
CXCR1	KCNH2	S100A12
ACP3	ZBTB7B	ALOX15
SDR9C7	MARK3	LTF
SLCO4C1	SLC38A2	CD52
NMRK2	NRCAM	CENPF
IGLC1	DNER	HK3
IGLC1_11	ZIC2	LCN2
RXFP2	ITGB5	MPO
IGLC1_3	FBXL16	CCNB2
CYTL1	WSCD2	CEBPE
IGLC1_10	TSPAN13	ESPL1
CYBB	NR1D2	TYROBP
MMP8	DDX3X	ARHGEF39
EPX	REPIN1	COL5A3
MMP9	RGCC	BPI
TMEM71	LARGE1	PYGL
NAIP	ZBED6CL	RPS29
CALR3	CHST2	MEGF6
S100A9	BCAR1	SAMD11
IGLC1_5	DACT1	LRP2
GPR84	ZFX	MTSS1
S100A8	NR2F1
IGLC1_9	ZIC5
CR1	BSPRY
TNFAIP6	LRRN3
IL1RN	MYPOP
PIK3AP1	EBF4
ABCC12	ROBO2
CCR1	ZNF771
ADGRG3	FAM222A
IGLC6	TNFRSF12A
IL2RG	MASP1
FFAR2	ADRA2C
FGR	PIP5K1A
PADI4	HUNK
NTRK1	GABRA3
DUSP13	GRIN3B
MYB	LOX
SERPINA1	PRSS16
MYOM3	PENK
HP	NKX6-3
RAC2	GLP2R
KLK6	SERPINB10
SRGN	GPX2
SPNS3	ETNPPL
CSF3R	AJM1
CNPY1	SCNN1A
PTGER2	SCIN
LYZ	NFKBIA
NCF2	S100B
CAMP	ITGA10
DOK2	CA9
FYB1	NPL
VNN2	SGK1
SAMD9	CEACAM16
NCF4	UBE2T
TBC1D10C	CITED4
ALOX5	TULP1
E2F8	HIF3A
ADAM8	DMP1
LTB4R	ATP6V0D2
NLRP12	EPCAM
CYP4F2	CCDC183
XIRP1	CFB
CHIT1	HDC
PCK1	TTR
CRABP1	GH1
GPSM3	TUBB2B
FBP1	ESRRB
PTAFR	CRTAC1
GMIP	ARHGEF5
IRAG2	TCHP
ABCA13	CYB561
ARHGDIB	CHRNA7
MYBPC1	MEPE
PLPP5	ACAN
CASQ1	TNFRSF14
NCF1	ALB
ARHGAP30	AGTR1
S1PR4	SLC10A4
SELL	HTR3A
MYLK2	CHRNA3
ALOX5AP	GCGR
TOP2A	HMCN2
CLCN1	TLX2
CASP1	SLC18A1
DOCK2	PHOX2A
CFD	SLC6A2
NIBAN3	GAL
ANXA1_2	ABCC8
ARHGAP25	INAFM2
PTPN7	SFMBT1
ITGAL	PSMB4
MYOT	RPL27
HCLS1	TMSB10
MB	SELENOF
NUSAP1	HEBP1
PIK3R5	DNASE2
WDFY4	RPL35A
LCP1	RASSF2
COX6A2	GNPNAT1
ITGB2	SLC1A5
GPR65	NAGK
SPI1	PLK5
BIN2	TSPO
TMEM150B	ATP6V1D
CCNB1	HPRT1
HMGB2_3	FUS
PLCH2	HINT1
HCK	NTAN1
PLAC8	ZNF783
ITGA2B	HEMK1
MGST2	MEDAG
KNTC1	INO80C
CXCR4	CDC23
POC1A	LURAP1
KIF20B	ACOT4
CENPE	HPS5
TCAP	FAM92A
CCDC88C	RAD54L
DCLRE1C	DECR1
ADPRH	MICOS10
NEB	SLC5A6
PLCB2	FIGNL1
RASAL3	SYT12
GIMAP8	MAPK11
GMFG	ACO1
ACAP1	UHRF2
PLP2	RPL34
RCSD1	PTMS
AMY2A	ALDH3A2
RGS19	TMEM160
NCKAP1L	TMEM178A
SPAG8	NDUFS4
CD37	TMCC2
MYO1F	TRMT61A
ATP8B4	DIRAS2
C1QL1	YPEL5
ASB2	CCDC107
HSPB7	BEX4
DES	NDUFC2
KIF11	APBB3
ACSL5	GLMN
PTPN6	TMEM18
LIMD2	SMIM20
CELF5	POLB
SNCG	HPF1
FABP5	COX6B1
SLC16A3	ITGBL1
ARHGAP4	VRK3
SEMA4A	RPL39
BTK	TAMM41
KLHDC7A	RPS12
LAPTM5	TBCA
LHX1	UROD
SERPINB1	COX7B
PLEKHH2	HYPK
DISP3	NDUFB4
LTB	SNX4
PLK4	METAP1D
LGALS3	VBP1
ARHGAP45	ADIPOQ
CMYA5	PSMA2
RYR1	UTP18
S100A4	NEMP1
ZFP36	CORO6
ARHGAP9	NFATC4
ADAMTSL4	RWDD3
BARHL2	MOCS3
CARNS1	SYT6
CD44	RPS8
ITGA4	CDKN2C
DOK3	BTF3
GHDC	IFITM3
UBE2C	SSR4
CATIP	PLEKHJ1
GRM4	RPL32
HMGN2	BDH2
FLI1	NDUFA2
MAPK13	GABARAPL2
CDH15	COX6C
CORO1A	PSMG3
PGD	RPS27
SLC6A7	MFSD4A
TRANK1	DMAC1
HPCA	SLC2A10
TAB3	SEC61B
COL7A1	KDM6A
LBR	ESD
ARPC1B	RBP1
SLC26A2	SLIRP
VASP	SLC9B2
ENGASE	TMEM14C
RNF112	SNRPA1
WAS	MRPL33
NBEAL2	ATP5MG
LYN	UNC50
PAX6	MAIP1
SEPTIN1	RPL31
JARID2	ZRSR2
PPFIA4	CPXM2
HELZ2	MT3
UCMA	MPHOSPH6
COTL1	TAGLN
VCAM1	PRR34
MFNG	TXNRD2
CAPG	GCSH
GABRD	GFAP
GRK6	PET100
ALDH3B1	LSM3
RASGRP2	CPOX
S100A11	ELN
DISP2	COL25A1
SIPA1	PSD4
CPAMD8	ITPA
FBN1	CREG1
MYH9	CDKN2B
ELF1	RPL37A
KCNH3	TENT5C
MICAL1	HAPLN2
LYST	NDUFA3
UCP2	ZNF181
IGFBP4	COL16A1
IL17RA	COL5A1
ABCA6	BLVRB
PFN1	NT5M
GYS1	HMBS
CCDC61	ACTA2
PRR13	TCIRG1
STAT6	HEMGN
GRIN2C	TSPAN33
LENG8	MKI67
ACTN1	ABCD4
CCDC88B	COL13A1
MT2B	NDUFA1
PLXNB3	HES6
PPFIBP2	PAQR5
RPS4X_2	FMO2
DDX3Y	SOX18
SFRP4	CENPT
NRIP2	GSTO1
HLA-DRB1	MGP
COL3A1	TRIM58
COL14A1	MTG1
TLE2	MRPS14
MFAP4	COPS9
C3	YBX2
AVP	RTL8A
CHRNA6	MAGOHB
LYVE1	PI4K2B
DLK1	ZNF14
LAMP5	SWSAP1
PRSS53	MGARP
NQO2	TOMM7
VWC2	PRRT4
TNNT2	NPR1
NDST3	PTX3
ECHDC2	NME7
ARC	MCM6
C1QC	SLC43A1
DUSP1	SAMD9L
CD74	IFI27
DDIT4	ATP5ME
PTGDS	L2HGDH
KDM5D	ZPBP
POU1F1	EPOR
SPIB	D2HGDH
AOC1	PLIN1
CEACAM20	ADIRF
CD8A	GLRX2
KCNA7	RPS21
PIGR	RFESD
VNN3	SFXN2
SCN4A	NECAB2
KCNH8	CNDP1
OTX1	RPS27A
PKD2L1	TACC3
PPP1R3A	SNRPD2
NR4A1	RPS23
IP6K3	SLC40A1
MYOM2	LGALS9
ACTN2	RHAG
CCND2	MCM8
DRD2	HMGB2
LDB3	NUF2
PERM1	TAL1
TBX15	CIRBP
CAMK2A	PIF1
MPPED2	RNF187
FHL3	SLC25A37
ENO3	SMIM18
SRL	CCNF
SLC14A1	ATP5MD
ATP2C2	RPL22L1
PHF24	GFI1B
BASP1	ENV
NGFR	KIF18B
NPAS2	MDFI
NCAM2	MFSD2B
CLIC5	TMEM238
MYO18B	SLC47A1
ADGRL3	OTOS
KCNE4	KNL1
RHOBTB1	ADGRE1
CACNA1E	RPS28
TMEM233	SLC2A11
FBXL7	FNDC10
THRB	APOBEC3CA
IGF2BP2	PCBD2
P2RY2	FOXM1
NFIA	SPTA1
JCAD	C17ORF99
DUSP6	DDX60
ADGRB2	RSAD2
USP13	MYBL2
CHST12	YPEL4
MAP3K20	DEPDC1
ANOS1	SLC30A10
SNRPC	ERMAP
SAMD4A	MYL6
VWA3A	EPB42
MAML3	RNF207
ASTN1	NKX6-2
MYO16	GATA1
TPP1	BIRC5
KCNIP1	SLC4A1
ZFHX4	GYPA
CNTN4	RRM2
GIPC3	BUB1B
MYO5B	CDSN
SLC6A1	KIF14
HIPK2	COL1A1
RIN3	SLC26A4
IRS1	INSRR
IKZF1	CDKN3
VASH1	TRIM10
RAB3C	IL17D
CARD6	AHSP
HCAR1	TROAP
FITM2	KEL
ARHGAP32	TSPO2
PTN	MATN3
CDC42EP2	ASPN
ZNF574	NRN1L
HMBOX1	EEF1AS
DMPK	SAG
PDLIM5
TNRC6B
TUBA8
LPIN1
LSM12
RFLNB
ITGB4
FOSL2
FXYD6
MOXD1
FAM102A
SYT1
BHLHB9
RNASEK
PLXDC2
TAB2
FAXDC2
TBXA2R
CES1
CDK5R2
TSHZ2
SDK1
ZBTB38
TRPM3
TECR
GAS2L3
WNK1
R3HDM1
NRXN1
PGM1
MAD1L1
TPM2
ADGRL4
FRMD3
KIAA1549L
E2F5
YIPF2
TMEM38A
SLAIN2
SYNGR2
ZNF423
SYNGR3
PPP1R10
IQGAP2
KCNJ2
FZD3
SLC1A2
ABCA6
PFN1
GYS1
CCDC61
PRR13
STAT6
GRIN2C
LENG8
ACTN1
CCDC88B
MT2B
PLXNB3
PYGL
PPFIBP2
RPS4X_2
