# Supplementary material for: Sex Differences in Cochlear Transcriptomes in Horseshoe Bats
Source: Animals (Basel). 2024 Apr 14;14(8):1177. doi: 10.3390/ani14081177 (PMC11047584; doi:10.3390/ani14081177)
Supplement: Supplementary file 1 [file animals-14-01177-s001.zip › Table S8.xlsx]

## Sheet: Rsi
gene	exon	BaseMean	log2fold_Male_Female	padj	hearing loss/deafness genes	ASGs
CDH23	CDH23:E029	11.8603	4.14218	0.0413767	ACAD11	AARSD1
CIITA	CIITA:E001	13.6013	3.96294	0.0313722	ARID1A	ABHD18
GAS2	GAS2:E001	560.061	3.70256	0.0453587	ASH1L	ACAD11
TRUB2	TRUB2:E003	8.50306	3.6663	0.0448848	ATP2B1	ACIN1
RIN3	RIN3:E012	139.084	3.61331	0.0240008	CDH23	ACO1
ATP6V1H	ATP6V1H:E028	8.38017	3.57764	0.0201834	COCH	ADAM17
CCNT2	CCNT2:E010	8.96906	3.53307	0.00589524	COL4A3	ADAP2
HNRNPA1	HNRNPA1:E001	9.62383	3.43906	0.0313722	DNAJC17	ADCK5
NT5C3A	NT5C3A:E011	27.7684	3.43196	0.0392178	GAS2	ADCY3
JAML	JAML:E024	21.2986	3.32817	0.0364064	GATB	AHNAK
JKAMP	JKAMP:E010	156.659	3.31232	0.018022	MPHOSPH8	ALDH6A1
SLC11A2	SLC11A2:E001	35.2786	3.14233	0.0165668	NFIX	ALDOA
STRN3	STRN3:E002	7.78416	3.11171	0.0347487	NPHP1	ANGPTL4
COCH	COCH:E001	21.2547	3.02657	0.0164113	PIK3R1	ANKRD10
SUGP2	SUGP2:E013	30.6272	3.01308	0.0374415	RELCH	AP4B1
IPO5	IPO5:E027	8.26365	2.92396	0.0254832	SLC4A2	APBB1
DDHD1	DDHD1:E001	29.3686	2.87377	0.0204572	SNX14	ARFGEF2
NATD1	NATD1:E012	8.99451	2.78495	0.00494282	TPM2	ARID1A
ZIC2	ZIC2:E005	57.2502	2.72387	0.0255852	WBP2	ARMC10
UBC	UBC:E008	123.931	2.69725	0.0319052		ASH1L
ARFGEF2	ARFGEF2:E041	16.9748	2.6836	0.0313722		ATP11B
RPL7A	RPL7A:E010	585.969	2.67928	0.0313722		ATP2B1
DHX36	DHX36:E006	9.79417	2.67173	0.0463145		ATP6V1H
TMEM184C	TMEM184C:E013	34.9245	2.63627	0.0397164		BACE1
DNAJA3	DNAJA3:E007	72.0451	2.62925	0.0255012		BCL2
PFKL	PFKL:E001	53.3803	2.60038	0.018022		C16ORF96
ADAM17	ADAM17:E025	7.40304	2.59921	0.0311891		C19ORF44
ACIN1	ACIN1:E024	14.1087	2.59358	0.0112151		C22ORF23
GATB	GATB:E001	379.68	2.58255	0.0347487		CBX3
PDZRN4	PDZRN4:E013	10.3272	2.58124	0.0463145		CCNT2
TXNRD3	TXNRD3:E022	8.02091	2.57707	0.0347487		CD8A
NADK	NADK:E014	122.764	2.55132	0.0385054		CDC42BPB
NMT2	NMT2:E018	13.2023	2.5475	0.0255852		CDH23
CBX3	CBX3:E001	8.33317	2.54505	0.0291179		CIITA
IPO5	IPO5:E026	7.78475	2.54351	0.0302024		CLGN
UBC	UBC:E014	95.4529	2.49358	0.00494282		CLN3
DDX42	DDX42:E001	37.9571	2.48291	0.0406122		CLNS1A
SCAMP1	SCAMP1:E003	628.817	2.44309	0.0347487		COCH
PRKAG2	PRKAG2:E008	21.2562	2.41115	0.0334047		COL4A3
HNRNPUL2	HNRNPUL2:E006	297.444	2.41062	0.0255852		COMMD5
DNAJC17	DNAJC17:E014	15.6966	2.403	0.0338952		COX11
ATP11B	ATP11B:E034	106.504	2.39429	0.0491559		CPED1
SARNP	SARNP:E013	240.99	2.38448	0.0334047		CTDNEP1
SMAP1	SMAP1:E002	29.5074	2.3836	0.0455514		DDHD1
PTPRM	PTPRM:E002	14.9303	2.37828	0.0137036		DDX42
COCH	COCH:E004	9.81758	2.37471	0.0313722		DES
ZC3H4	ZC3H4:E002	14.0656	2.37079	0.034973		DGKH
HMX3	HMX3:E001	24.0317	2.34882	0.0123892		DHX36
ZNF512B	ZNF512B:E016	25.9882	2.31954	0.0439566		DLD
RAP1GDS1	RAP1GDS1:E001	100.738	2.31384	0.0319419		DMTF1
QKI	QKI:E014	37.8237	2.29318	0.0482814		DNAJA3
DDX42	DDX42:E027	67.7184	2.28249	0.041823		DNAJA4
SLC24A4	SLC24A4:E020	10.169	2.26228	0.0184714		DNAJC17
ARID1A	ARID1A:E025	8.57745	2.24012	0.0474552		DUS2
POLR3F	POLR3F:E001	784.737	2.18263	0.0466139		DUSP1
SNRNP70	SNRNP70:E008	21.4545	2.13908	0.041823		DYNC2I1
RUSC2	RUSC2:E020	35.9464	2.12011	0.0184714		EARS2
NSMAF	NSMAF:E001	28.7369	2.09169	0.0397164		EIF4A1
TOM1	TOM1:E001	8.34002	2.07612	0.0338952		EPHX1
CPED1	CPED1:E025	14.1363	2.05142	0.0334047		ERGIC2
LZIC	LZIC:E001	16.3164	2.0288	0.018022		EXOSC3
ZBED6	ZBED6:E006	249.994	2.01488	0.0297884		FAM136A
HYAL1	HYAL1:E020	24.0903	2.01268	0.0334047		FAM241A
SNX14	SNX14:E016	12.037	2.00775	0.0266139		FBXO25
KIF3A	KIF3A:E022	60.781	1.98583	0.018022		FBXW11
MKI67	MKI67:E010	16.4057	1.97085	0.00578615		FEZ2
PPID	PPID:E001	72.7326	1.97032	0.0194126		FUS
POL	POL:E043	9.38323	1.92526	0.0137036		GAS2
PIK3R1	PIK3R1:E018	9.88989	1.91379	0.023402		GATB
SPACA6	SPACA6:E022	9.91154	1.89245	0.0448252		GMPR2
TUBA1A	TUBA1A:E001	17.0597	1.87667	0.0347487		GNPDA1
ALDH6A1	ALDH6A1:E013	20.0235	1.8751	0.00532256		GRINA
TERF1	TERF1:E016	78.097	1.87328	0.0432618		GSK3B
KIF2A	KIF2A:E001	327.285	1.86087	0.0400467		GTF3A
CTDNEP1	CTDNEP1:E001	9.17763	1.82135	0.0334047		HMX3
SLC4A2	SLC4A2:E005	22.3514	1.80655	0.00594562		HNRNPA1
COMMD5	COMMD5:E015	256.73	1.75755	0.0318638		HNRNPA3
RUSC2	RUSC2:E023	32.8747	1.75309	0.0201834		HNRNPUL2
TMEM200C	TMEM200C:E011	9.83677	1.73598	0.00020686		HYAL1
EIF4A1	EIF4A1:E008	14.8514	1.72069	0.0313722		IPO5
NSUN5	NSUN5:E003	9.585	1.6989	0.0313722		JAML
VPS8	VPS8:E049	9.34378	1.6542	0.0461166		JKAMP
PDGFA	PDGFA:E001	10.858	1.63856	0.0475276		KCNB1
TGFB1I1	TGFB1I1:E009	11.1196	1.61785	0.00869418		KDM5B
ZC3H7B	ZC3H7B:E033	54.7682	1.58745	0.0427118		KIF11
DUS2	DUS2:E017	9.82748	1.56974	0.0066928		KIF2A
ANGPTL4	ANGPTL4:E007	42.4716	1.56144	0.0492329		KIF3A
DMTF1	DMTF1:E020	12.3081	1.55827	0.00385298		KLF9
MTIF2	MTIF2:E019	21.7212	1.55488	0.0453587		LETM2
NANS	NANS:E003	49.5318	1.54438	0.0382028		LGALS8
UBALD2	UBALD2:E009	7.98254	1.51555	0.0165615		LUC7L2
VTI1B	VTI1B:E008	11.8874	1.49144	0.0302024		LZIC
TBCD	TBCD:E053	12.2575	1.48542	0.0496427		ME2
NUB1	NUB1:E004	7.82038	1.48194	0.0359454		MKI67
ATP2B1	ATP2B1:E026	89.4497	1.48142	0.0396058		MLH1
TRMT13	TRMT13:E006	31.5305	1.4161	0.00542649		MPHOSPH8
TRIM37	TRIM37:E015	10.4695	1.40969	0.029495		MTIF2
SMIM19	SMIM19:E002	31.0114	1.40751	0.0334047		MYH11
STOX1	STOX1:E001	10.4247	1.39017	0.0412667		MYH7B
ACO1	ACO1:E009	8.98227	1.38527	0.0245434		MYL9
ZYG11B	ZYG11B:E012	10.11	1.37646	0.0049616		NADK
VTI1B	VTI1B:E007	11.5417	1.36901	0.0245434		NANS
ADAP2	ADAP2:E011	47.3684	1.36813	0.0291179		NATD1
EXOSC3	EXOSC3:E001	14.1577	1.35596	0.0066928		NCAPG
SMG6	SMG6:E013	101.35	1.3546	0.0255852		NCAPH2
TBCD	TBCD:E052	37.0153	1.35284	0.000381812		NEFM
SFPQ	SFPQ:E015	15.5639	1.34344	0.0205809		NFE2L2
MLH1	MLH1:E027	352.83	1.34304	0.0421867		NFIX
TNPO2	TNPO2:E034	51.0606	1.34301	0.0313722		NFKBIA
WBP2	WBP2:E004	8.0128	1.34208	0.0359025		NMT2
KIF11	KIF11:E009	13.8928	1.32969	0.0165615		NPAT
TCP1	TCP1:E010	25.5399	1.3226	0.0347487		NPHP1
AP4B1	AP4B1:E019	30.9273	1.3223	0.0334047		NSMAF
PLEKHA2	PLEKHA2:E003	7.39742	1.30551	0.0302024		NSUN5
TOR1AIP1	TOR1AIP1:E004	21.3617	1.30491	0.018022		NT5C3A
CLGN	CLGN:E001	16.5244	1.29377	0.0255852		NUB1
COL4A3	COL4A3:E054	18.0062	1.28282	8.08419e-06		ODAD2
TANC2	TANC2:E036	11.7608	1.27265	0.0323718		P2RX4
FEZ2	FEZ2:E012	18.4658	1.23277	0.0201834		P2RX7
ADCY3	ADCY3:E022	30.0341	1.22833	1.74118e-05		PAXX
DUSP1	DUSP1:E004	32.6204	1.21203	0.0401178		PDGFA
PRODH	PRODH:E001	34.6519	1.18416	0.00213326		PDZRN4
SAT1	SAT1:E001	24.2454	1.17241	0.0475865		PFKL
ACAD11	ACAD11:E008	7.79937	1.16422	0.0266139		PIEZO1
HNRNPA3	HNRNPA3:E020	75.0267	1.16117	0.0313722		PIGQ
NPHP1	NPHP1:E009	13.4145	1.15975	0.00187178		PIK3R1
STEAP3	STEAP3:E007	8.63466	1.15411	7.24624e-06		PIP5K1A
VWA7	VWA7:E017	19.6539	1.14984	0.00589524		PLEKHA2
C19ORF44	C19ORF44:E010	174.803	1.13417	0.00163572		POL
TP53	TP53:E002	8.57861	1.12168	0.00887203		POLG2
KLF9	KLF9:E001	89.5055	1.08505	0.0474552		POLR2B
SLC5A2	SLC5A2:E006	17.2071	1.06522	0.0121324		POLR3F
EARS2	EARS2:E014	7.58232	1.06398	0.00356599		PPID
MYL9	MYL9:E006	23.4692	1.04766	0.00578615		PRKAG2
GTF3A	GTF3A:E004	14.2124	1.03821	0.0364064		PRODH
PIEZO1	PIEZO1:E048	30.7775	1.02782	0.0141818		PRR15
ADCY3	ADCY3:E017	18.0682	0.979469	0.0201834		PSMD5
CLN3	CLN3:E028	16.9351	0.976553	0.0170217		PSMF1
EPHX1	EPHX1:E016	19.8117	0.972512	0.00140494		PTPRM
TTC31	TTC31:E015	9.48768	0.972446	0.0364064		QKI
ZNRF1	ZNRF1:E003	41.4853	0.946527	0.0254832		RAP1GDS1
STUB1	STUB1:E002	111.844	0.945245	0.0121998		RASSF7
P2RX4	P2RX4:E012	13.1123	0.941304	0.0463145		RELCH
FAM241A	FAM241A:E005	12.0854	0.909924	0.0349961		RELL2
USP34	USP34:E084	42.6312	0.909464	0.0397164		RHOT1
LETM2	LETM2:E012	17.4107	0.891519	0.0347487		RIN3
PAXX	PAXX:E011	44.7368	0.880576	0.041823		RPL7A
P2RX7	P2RX7:E014	19.6311	0.812222	0.0406122		RUSC2
PSMD5	PSMD5:E002	46.3417	0.811786	0.0145999		SARNP
ZNF783	ZNF783:E011	12.8647	0.803872	0.0186154		SAT1
ZNF513	ZNF513:E011	16.5465	0.786733	0.0137036		SCAMP1
C22ORF23	C22ORF23:E009	34.7634	0.780597	0.0113827		SFPQ
SLC24A5	SLC24A5:E007	92.8992	0.779765	0.000129115		SLC11A2
AHNAK	AHNAK:E017	169.157	0.778697	3.85631e-10		SLC24A4
TJP3	TJP3:E003	27.1115	0.76533	0.0368573		SLC24A5
TATDN1	TATDN1:E002	18.272	0.755261	0.0351346		SLC4A2
NCAPG	NCAPG:E020	14.4441	0.735713	2.59497e-06		SLC5A2
COX11	COX11:E006	109.263	0.728497	0.0255852		SMAP1
AHNAK	AHNAK:E016	143.532	0.721311	7.24624e-06		SMARCD3
AHNAK	AHNAK:E019	215.477	0.712771	0.00887203		SMG6
AHNAK	AHNAK:E027	217.008	0.700416	0.023514		SMIM19
AHNAK	AHNAK:E018	244.946	0.691157	0.0304661		SNRNP70
PSMF1	PSMF1:E001	32.9986	0.689372	0.000547755		SNX14
GNPDA1	GNPDA1:E001	12.4355	0.685576	0.0160315		SPACA6
RASSF7	RASSF7:E001	24.6477	0.678626	0.0364064		SRRM2
SMARCD3	SMARCD3:E012	42.2236	0.665409	0.0228318		STEAP3
THOC6	THOC6:E013	739.944	0.644126	0.015955		STOX1
AHNAK	AHNAK:E013	253.652	0.637449	0.0309815		STRN3
PRR15	PRR15:E002	29.0392	0.616067	1.02958e-09		STUB1
POLG2	POLG2:E006	76.4606	0.578899	0.0371941		SUGP2
TMCC2	TMCC2:E012	16.0092	0.578712	0.0470333		TANC2
BCL2	BCL2:E003	32.784	0.56623	0.0374415		TATDN1
AHNAK	AHNAK:E015	414.672	0.561828	0.00807361		TBCD
GMPR2	GMPR2:E008	88.0473	0.524123	0.0017889		TCP1
FBXW11	FBXW11:E001	31.1177	-0.511927	0.0474002		TERF1
NFKBIA	NFKBIA:E001	48.5859	-0.54737	0.0334047		TGFB1I1
SCAMP1	SCAMP1:E006	74.9759	-0.570503	0.0359025		THOC6
NPAT	NPAT:E013	48.8486	-0.578916	0.0255852		TJP3
RELL2	RELL2:E005	37.4029	-0.631094	0.0275713		TMCC2
GMPR2	GMPR2:E011	92.4596	-0.648952	0.0112151		TMEM17
KDM5B	KDM5B:E030	9.93903	-0.651968	0.0369329		TMEM18
PIGQ	PIGQ:E001	15.1334	-0.656243	0.0449027		TMEM184C
SLC24A5	SLC24A5:E009	262.324	-0.682981	0.000870684		TMEM200C
GSK3B	GSK3B:E002	7.88036	-0.692874	0.0461166		TMEM41A
TMEM41A	TMEM41A:E001	8.05569	-0.693753	0.018022		TNNI2
DGKH	DGKH:E038	21.8908	-0.698059	0.0164113		TNPO2
TUBA1A	TUBA1A:E009	21.7808	-0.714134	0.0359455		TNS2
ALDOA	ALDOA:E009	29.0735	-0.730204	0.0314975		TOM1
C16ORF96	C16ORF96:E003	16.0883	-0.827627	0.0347487		TOR1AIP1
PIP5K1A	PIP5K1A:E001	16.7719	-0.841321	0.0198108		TP53
BACE1	BACE1:E004	37.9051	-0.84378	0.00140494		TPM2
DES	DES:E010	20.059	-0.856487	0.00589524		TRIM37
RELCH	RELCH:E001	21.0536	-0.876894	0.033556		TRMT13
APBB1	APBB1:E003	34.8021	-0.882096	0.0163945		TRUB2
PAXX	PAXX:E002	29.3337	-0.923193	0.00828726		TTC31
TMEM17	TMEM17:E006	8.95678	-0.936843	0.00589524		TUBA1A
ERGIC2	ERGIC2:E017	14.6782	-0.947051	0.0338952		TXNRD3
ARMC10	ARMC10:E001	16.2778	-0.958588	0.0302024		UBALD2
NCAPH2	NCAPH2:E022	22.5359	-0.965948	0.0134603		UBC
DLD	DLD:E001	20.6426	-1.02163	0.0245864		USP1
VPS35	VPS35:E024	9.57255	-1.0637	0.0391649		USP34
TMEM18	TMEM18:E008	17.1006	-1.08483	0.0305472		VPS35
KLF9	KLF9:E002	118.911	-1.08772	0.0482257		VPS8
ODAD2	ODAD2:E021	21.8625	-1.10042	0.0041087		VTI1B
NEFM	NEFM:E001	683.615	-1.10917	0.0364064		VWA7
SRRM2	SRRM2:E015	718.763	-1.12452	0.0347487		WBP2
MKI67	MKI67:E004	27.4094	-1.16624	0.00187178		ZBED6
CD8A	CD8A:E014	8.13808	-1.2329	0.00451724		ZC3H4
ZDHHC3	ZDHHC3:E011	11.2153	-1.24178	0.00589524		ZC3H7B
ADCK5	ADCK5:E022	14.8449	-1.25404	0.0255852		ZDHHC3
USP1	USP1:E003	11.0519	-1.29133	0.0177845		ZIC2
KCNB1	KCNB1:E005	8.47652	-1.3074	0.0334047		ZNF184
MYH11	MYH11:E025	11.9492	-1.31661	0.034973		ZNF512B
ME2	ME2:E002	11.7169	-1.33315	0.0113319		ZNF513
LGALS8	LGALS8:E010	8.4676	-1.34988	0.0482814		ZNF783
ANKRD10	ANKRD10:E004	17.4372	-1.36509	0.00244936		ZNRF1
DYNC2I1	DYNC2I1:E004	8.72218	-1.39651	0.0297884		ZYG11B
MPHOSPH8	MPHOSPH8:E015	13.6066	-1.40485	0.0364901
SUGP2	SUGP2:E003	9.90398	-1.422	0.000403278
NFIX	NFIX:E017	23.0905	-1.47883	0.0311891
PRODH	PRODH:E012	7.90385	-1.48778	0.0242659
MYH11	MYH11:E024	10.3798	-1.50407	0.00948115
ZNF184	ZNF184:E010	54.3967	-1.52438	0.0212726
RIN3	RIN3:E005	9.05272	-1.54113	0.0462794
RHOT1	RHOT1:E020	8.30599	-1.58842	0.0255852
AARSD1	AARSD1:E008	7.8212	-1.63114	0.0347487
CDC42BPB	CDC42BPB:E022	8.4609	-1.65758	0.0463145
DNAJA4	DNAJA4:E005	15.8805	-1.65847	0.0123799
CLNS1A	CLNS1A:E002	8.78038	-1.67463	0.0463145
POLR2B	POLR2B:E008	7.72507	-1.67636	0.0302024
FAM136A	FAM136A:E009	19.9461	-1.71834	0.0173555
FBXO25	FBXO25:E034	11.4537	-1.78012	0.000195687
ABHD18	ABHD18:E019	8.28483	-1.87198	0.00594562
PRODH	PRODH:E013	7.83405	-1.92841	0.00240262
TNS2	TNS2:E009	7.75395	-1.93681	0.0113319
TPM2	TPM2:E006	22.1764	-1.94328	0.0399431
GRINA	GRINA:E006	29.777	-2.14295	0.0424044
ADAP2	ADAP2:E016	11.361	-2.30442	0.0374415
FUS	FUS:E003	10.5968	-2.3056	0.0448252
ASH1L	ASH1L:E007	21.3572	-2.33774	0.0137036
MYH7B	MYH7B:E044	20.6938	-2.35025	0.0115539
TNNI2	TNNI2:E005	17.8051	-2.57168	5.45279e-06
NFE2L2	NFE2L2:E006	7.59889	-2.84497	0.041823
HMX3	HMX3:E005	8.68017	-2.94906	0.0403737
STUB1	STUB1:E006	9.83471	-3.62404	0.0266139
LUC7L2	LUC7L2:E013	10.5292	-4.38495	0.0334047

## Sheet: Rpu
gene	exon	BaseMean	log2fold_Male_Female	padj	hearing-loss/deafness genes	ASGs
Slc7a2	Slc7a2:E003	6.43857	3.67634	0.0356276	EIF4B	ANXA6
Nfasc	Nfasc:E023	20.4639	1.75429	0.00499347		AOPEP
BAZ1A	BAZ1A:E021	16.5637	1.45291	0.029848		ARID4A
Mknk1	Mknk1:E001	54.5488	0.922614	0.00499347		BAZ1A
EIF4B	EIF4B:E036	133.254	0.595976	0.029848		DHPS
THRAP3	THRAP3:E001	167.857	0.57097	0.00499347		EIF4B
DHPS	DHPS:E009	150.642	0.527905	0.0242497		MFF
ANXA6	ANXA6:E007	110.93	-0.571182	0.00499347		Mknk1
ARID4A	ARID4A:E019	70.4275	-0.660753	0.0401978		Nfasc
MFF	MFF:E007	82.027	-0.799128	0.029848		Slc7a2
TAP2	TAP2:E005	59.5854	-0.819201	0.0102784		TAP2
VCAN	VCAN:E006	35.8501	-0.941897	0.035686		THRAP3
TNPO3	TNPO3:E003	23.1874	-1.51281	0.00283042		TNPO3
AOPEP	AOPEP:E001	4.94308	-2.91467	0.0195552		VCAN

## Sheet: Raha
gene	exon	BaseMean	log2fold_Male_Female	padj			ASGs
PHB2	PHB2:E002	20.6651	4.31549	7.81768e-10			PHB2
Parent_evm_model_Contig136_5	Parent_evm_model_Contig136_5:E010	3.71872	-2.32062	0.0256963			Parent_evm_model_Contig136_5

## Sheet: Rahi
gene	exon	BaseMean	log2fold_Male_Female	padj	hearing-loss/deafness genes	ASGs
MAP3K15	MAP3K15:E026	2.72791	15.8835	0.00292516	ARHGEF18	A2M
RASGRP4	RASGRP4:E007	5.16943	12.1315	0.0281862	Ceacam16	ABCA13
MAP3K15	MAP3K15:E025	3.39124	4.63272	0.00199487	EPS8	ABLIM2
POP1	POP1:E013	3.35234	4.36041	0.00672983	LRP2	Akt1s1
SH3PXD2B	SH3PXD2B:E003	4.08569	4.32298	0.0288729	MMP9	ANAPC1
MAP3K15	MAP3K15:E012	3.27802	3.51097	0.0239238	Mpo	ARHGEF18
ARHGEF18	ARHGEF18:E027	7.2501	3.0775	0.0183774	SDHC	ATP13A5
MAP3K15	MAP3K15:E004	9.67957	3.07562	7.06e-08	SH3PXD2B	Atp1a3
PTPN14	PTPN14:E013	4.95465	2.81923	0.0311101	SLC12A6	Atp2a1
RAB5B	RAB5B:E006	36.1066	2.81481	2.95e-32	SLC4A4	B4GALNT4
TOPBP1	TOPBP1:E001	10.7444	2.61979	0.00122318	Ypel3	BRSK1
LRP2	LRP2:E034	4.00584	2.53383	0.036077		CCDC88B
CCDC88B	CCDC88B:E015	11.4544	2.48861	2.37e-05		Ceacam16
LRP2	LRP2:E036	4.99157	2.35294	0.0276188		CELSR2
CCDC88B	CCDC88B:E014	9.44116	2.33855	0.000812143		CHD9
Mpo	Mpo:E002	75.8771	2.33371	6.89e-07		DNHD1
NAPSA	NAPSA:E005	12.5173	2.3303	0.000550259		EPS8
ZMIZ2	ZMIZ2:E020	5.63771	2.21052	0.0181335		EXOC5
LGALS8	LGALS8:E007	9.93959	2.19678	0.0076133		EXOSC7
CCDC88B	CCDC88B:E016	34.4334	2.02355	3.26e-09		Fbrs
ZFAT	ZFAT:E007	7.74307	2.01471	0.00261641		Gnb2
Mpo	Mpo:E003	96.881	1.9966	2.86e-07		HADH
CCDC88B	CCDC88B:E013	9.95152	1.98779	0.00993653		HK3
MAP3K15	MAP3K15:E005	10.3924	1.9573	0.010068		HSPG2
LCP2	LCP2:E014	8.31331	1.9224	0.0321762		ITGA6
CCDC88B	CCDC88B:E017	11.0147	1.89986	0.00224451		ITSN1
Rpl10a	Rpl10a:E006	137.504	1.77466	0.0162534		KIF9
CCDC88B	CCDC88B:E022	18.94	1.75825	0.000340805		LANCL2
Atp1a3	Atp1a3:E023	143.532	1.72971	1.54e-12		LCN2
NAPSA	NAPSA:E004	11.6571	1.70746	0.047751		LCP2
SERPINB10	SERPINB10:E007	17.8624	1.66992	0.0281862		LDHD
Mpo	Mpo:E004	114.897	1.64228	1.86e-06		LDLRAD4
HSPG2	HSPG2:E003	16.3803	1.6233	0.00852998		LGALS8
Marchf6	Marchf6:E001	41.7938	1.5653	0.000389961		LPIN2
NAPSA	NAPSA:E003	9.88618	1.52322	0.0152748		LRP2
Mpo	Mpo:E005	97.5743	1.50129	0.00254037		MAP3K15
CCDC88B	CCDC88B:E021	19.3629	1.46554	0.000809006		Marchf6
CCDC88B	CCDC88B:E023	25.6824	1.44022	0.00570149		MGA
TNNC2	TNNC2:E006	34.7936	1.3978	0.000378584		MMP9
CCDC88B	CCDC88B:E024	26.6509	1.3829	2.46e-05		Mpo
SELENOW	SELENOW:E001	131.199	1.36319	2.08e-20		MROH1
MGA	MGA:E010	15.0922	1.32466	0.00858983		MTREX
MMP9	MMP9:E001	40.7325	1.30261	0.0335519		MYH4
WDR46	WDR46:E015	14.1276	1.25756	0.0219012		MYO1G
Ypel3	Ypel3:E001	22.0343	1.24143	0.0224262		NAPSA
PLRG1	PLRG1:E015	20.3582	1.18636	0.00602391		NBEAL2
MMP9	MMP9:E005	102.594	1.1498	1.24e-05		NKTR
Fbrs	Fbrs:E008	32.8574	1.1118	0.00231456		NPLOC4
CCDC88B	CCDC88B:E026	22.422	1.11092	0.0441947		NPNT
NKTR	NKTR:E007	18.71	1.10533	0.0376251		NUP93
LDHD	LDHD:E002	19.9717	1.07356	0.0189164		OPLAH
MMP9	MMP9:E002	107.236	1.05804	0.00280867		Phf2
SHF	SHF:E006	109.872	0.931862	5.45e-14		PIM2
MMP9	MMP9:E003	111.139	0.907912	0.00191966		PKD1L3
TMEM150A	TMEM150A:E007	30.3896	0.90707	0.00223226		PLCB2
NPNT	NPNT:E010	27.0118	0.892328	0.0472846		PLRG1
Atp1a3	Atp1a3:E022	437.143	0.888881	6.89e-07		POP1
MMP9	MMP9:E004	98.3663	0.888779	0.0245572		PPP4C
Atp2a1	Atp2a1:E022	86.0297	0.883914	0.00280701		PSMC3
EPS8	EPS8:E014	25.1199	0.877028	0.0223405		PTPN14
RPL35	RPL35:E001	331.993	0.869212	0.0146409		QRICH1
LPIN2	LPIN2:E018	30.7623	0.842065	0.0342482		RAB5B
ZC3H18	ZC3H18:E001	78.7453	0.834	2.36e-05		RAC2
SKIV2L	SKIV2L:E002	31.4185	0.833588	0.0199091		RAD23B
RBM33	RBM33:E010	37.3784	0.807747	0.0336483		RASGRP4
PSMC3	PSMC3:E001	45.5621	0.799167	0.0432394		RBM33
CHD9	CHD9:E039	30.8792	0.781014	0.0479593		RELN
PPP4C	PPP4C:E008	83.5102	0.753229	2.1e-06		Rpl10a
TRMT44	TRMT44:E004	43.6765	0.745532	0.0245572		RPL35
SRCIN1	SRCIN1:E004	79.2082	0.713436	0.000138474		Rps3
RAD23B	RAD23B:E001	77.4452	0.713378	4.13e-05		RUNDC3B
Phf2	Phf2:E010	43.8281	0.703385	0.0335897		SDHC
SLC4A4	SLC4A4:E001	56.8473	0.695697	0.00852998		SELENOW
SDHC	SDHC:E006	69.9419	0.695343	0.00219896		SERPINB10
LANCL2	LANCL2:E009	43.5008	0.688374	0.0296953		SH3PXD2B
SYNJ1	SYNJ1:E006	54.2554	0.687701	0.0379469		SHF
SKIV2L	SKIV2L:E003	42.0263	0.685664	0.0379469		SKIV2L
HADH	HADH:E007	68.9308	0.684263	0.0423677		SLC12A6
ZNF335	ZNF335:E014	48.497	0.675005	0.0386623		SLC13A5
TMEM150A	TMEM150A:E006	35.788	0.66202	0.0417089		SLC4A4
BRSK1	BRSK1:E019	93.348	0.640886	0.0139393		SRCIN1
Stx1b	Stx1b:E001	127.307	0.618849	2.89e-06		Stx1b
A2M	A2M:E032	106.679	0.618277	0.00100848		SYNJ1
UTRN	UTRN:E022	80.5815	0.615373	0.00261641		TACC2
A2M	A2M:E030	144.64	0.612537	4.13e-05		TLL2
CELSR2	CELSR2:E034	57.422	0.611811	0.0336483		TMEM150A
Ceacam16	Ceacam16:E001	94.0508	0.601456	0.0120816		TNNC2
Akt1s1	Akt1s1:E004	74.0381	0.589258	0.0203261		TOPBP1
UTRN	UTRN:E023	73.7764	0.586568	0.0212789		TRMT44
Gnb2	Gnb2:E009	173.205	0.576037	1.24e-05		U2af2
A2M	A2M:E031	182.253	0.571854	0.0370919		UTRN
Atp1a3	Atp1a3:E021	622.108	0.553946	0.00598592		WDR46
Rps3	Rps3:E006	533.307	0.547968	0.0390403		XRN1
A2M	A2M:E029	147.578	0.533874	0.00053023		Ypel3
SRCIN1	SRCIN1:E005	103.485	0.529482	0.00986426		ZC3H18
PPP4C	PPP4C:E007	93.0824	0.529381	0.0224262		ZFAT
ZC3H18	ZC3H18:E002	71.6933	0.524914	0.0427331		ZMIZ2
LCN2	LCN2:E005	922.672	0.523999	0.0011309		ZNF335
MMP9	MMP9:E007	132.374	0.520699	0.021141		ZNF570
QRICH1	QRICH1:E009	115.563	0.519958	0.00100848
SLC12A6	SLC12A6:E018	84.7631	0.517718	0.0311101
U2af2	U2af2:E001	175.934	0.511079	3.04e-05
NPLOC4	NPLOC4:E009	76.2607	-0.503647	0.0474338
RELN	RELN:E051	83.4875	-0.535228	0.0470161
MROH1	MROH1:E006	101.512	-0.549958	0.0132604
UTRN	UTRN:E006	95.8301	-0.552477	0.00500102
EXOSC7	EXOSC7:E005	89.1682	-0.553515	0.0320114
RELN	RELN:E050	87.8277	-0.625145	0.00852998
NBEAL2	NBEAL2:E054	64.0359	-0.632212	0.0209788
RAC2	RAC2:E001	100.055	-0.654903	0.00458485
ANAPC1	ANAPC1:E027	53.2384	-0.674489	0.0350436
B4GALNT4	B4GALNT4:E005	64.9898	-0.67517	0.00214744
ZNF570	ZNF570:E001	29.1542	-0.682154	0.0353669
TACC2	TACC2:E012	44.7066	-0.685592	0.0300494
NUP93	NUP93:E010	49.6837	-0.686426	0.0107206
OPLAH	OPLAH:E021	55.2821	-0.686661	0.00688343
ABLIM2	ABLIM2:E014	49.8506	-0.700765	0.0139393
MTREX	MTREX:E025	52.6205	-0.712101	0.0118852
RUNDC3B	RUNDC3B:E008	34.1504	-0.716176	0.0390403
EXOC5	EXOC5:E001	50.4872	-0.73984	0.0441947
HK3	HK3:E016	60.6192	-0.748649	0.00837366
MMP9	MMP9:E011	193.158	-0.767575	0.0479593
HK3	HK3:E017	84.5175	-0.777793	0.0171569
MMP9	MMP9:E010	140.182	-0.836905	0.000777568
NKTR	NKTR:E015	34.0959	-0.840721	0.00475754
MMP9	MMP9:E013	245.555	-0.844066	0.016946
MYO1G	MYO1G:E021	66.4164	-0.986198	0.00672983
MYH4	MYH4:E033	53.7327	-1.00582	0.045376
KIF9	KIF9:E004	18.4678	-1.04292	0.0209788
PLCB2	PLCB2:E001	21.068	-1.0574	0.0437903
MYO1G	MYO1G:E022	54.1486	-1.06233	0.0183774
ITGA6	ITGA6:E011	18.5054	-1.08828	0.0474338
SLC13A5	SLC13A5:E013	13.8128	-1.16614	0.0353887
XRN1	XRN1:E040	23.2527	-1.17748	0.0199957
ATP13A5	ATP13A5:E006	14.3306	-1.33134	0.0479593
ITSN1	ITSN1:E004	13.8407	-1.36958	0.0362755
LDLRAD4	LDLRAD4:E006	11.9195	-1.47305	0.0441947
ITSN1	ITSN1:E010	11.283	-1.6125	0.014799
ABCA13	ABCA13:E009	6.5175	-1.79025	0.0212789
PIM2	PIM2:E006	9.84273	-1.8716	0.00537288
PKD1L3	PKD1L3:E005	4.62877	-2.69243	0.000378584
DNHD1	DNHD1:E013	3.92225	-3.31272	0.0278097
TLL2	TLL2:E001	2.4456	-3.5041	0.0472846
