# Supplementary material for: Sex Differences in Cochlear Transcriptomes in Horseshoe Bats
Source: Animals (Basel). 2024 Apr 14;14(8):1177. doi: 10.3390/ani14081177 (PMC11047584; doi:10.3390/ani14081177)
Supplement: Supplementary file 1 [file animals-14-01177-s001.zip › Table S9.xlsx]

## Sheet: Rsi
Category	GO	Pathway	Genes	Fold Enrichment	FDR
GO Biological Processes	GO:0019725	cellular homeostasis	ATP2B1 SLC11A2 SLC24A4 SLC4A2 LETM2 SLC24A5 TXNRD3 ATP6V1H P2RX7 P2RX4 BCL2 CLNS1A MYH7B DLD TNS2 NFE2L2 ACO1 PIK3R1 KCNB1 GRINA CDH23 RHOT1 RAP1GDS1 ALDOA	2.78375	0.021957
GO Biological Processes	GO:0006396	RNA processing	CLNS1A ZC3H7B DNAJC17 SNRNP70 EXOSC3 QKI SFPQ TRMT13 AHNAK NSUN5 DUS2 HNRNPA1 SRRM2 HNRNPA3 FUS ACIN1 TP53 SUGP2 TCP1 THOC6 EIF4A1 TRUB2 FMC1-LUC7L2 PIK3R1	2.48788	0.0493739
GO Biological Processes	GO:0008380	RNA splicing	CLNS1A DNAJC17 SNRNP70 QKI SFPQ AHNAK HNRNPA1 SRRM2 HNRNPA3 FUS ACIN1 SUGP2 THOC6 FMC1-LUC7L2 PIK3R1	3.39884	0.0493739
